# Supplementary material for: Extraordinary variability in gene activation and repression programs during gonadal sex differentiation across vertebrates
Source: Front Cell Dev Biol. 2024 Jan 23;12:1328365. doi: 10.3389/fcell.2024.1328365 (PMC10844511; doi:10.3389/fcell.2024.1328365)
Supplement: Supplementary file 2 [file Table1.XLSX]

## Sheet: Suppl table 1. sea bass
ID	logFC.x	adj.P.Val.x	logFC.y	adj.P.Val.y	S-value	pattern	ExpressionChange
AF543314.1	-0.682058	0.00299403	-0.288857	0.125067	-0.393201	Both	Both
AJ633646.1	1.37704	0.0011081	2.81405	7.93e-05	-1.43701	M	Up in Male
AM232704.1	-1.68763	0.0239916	4.02086	0.000432803	-5.70849	M	Up in Male
AM268529.1	2.06496	8.97e-05	0.335619	0.413134	1.72934	F	Up in Female
AM943085.1	-1.67883	0.00526337	-0.136321	0.644466	-1.5425	M	Down in Female
AM943119.1	0.000483333	0.999373	1.76952	0.000312986	-1.76903	M	Up in Male
ASSEMBLY_C10108	-1.08206	0.122424	-2.24213	0.00784791	1.16007	F	Down in Male
ASSEMBLY_C10129	1.18355	4.88e-06	0.313212	0.121219	0.870338	F	Up in Female
ASSEMBLY_C10149	0.688442	0.00154333	0.23985	0.116329	0.448592	Both	Both
ASSEMBLY_C10403	-1.53371	1.53e-07	0.118807	0.531305	-1.65252	M	Down in Female
ASSEMBLY_C10405	-1.92495	0.000173963	-0.490321	0.0967588	-1.43463	M	Down in Female
ASSEMBLY_C10571	-2.17449	1.99e-08	-0.433369	0.122535	-1.74112	M	Down in Female
ASSEMBLY_C10593	1.78372	3.69e-08	0.107043	0.220974	1.67667	F	Up in Female
ASSEMBLY_C10655	1.54592	8.55e-07	-0.113721	0.517672	1.65965	F	Up in Female
ASSEMBLY_C10783	0.292	0.294151	-0.642329	0.00276566	0.934329	F	Down in Male
ASSEMBLY_C11045	0.898425	0.00121261	-0.226545	0.334273	1.12497	F	Up in Female
ASSEMBLY_C11192	1.78642	3.29e-06	-0.0362833	0.774597	1.8227	F	Up in Female
ASSEMBLY_C11199	-1.23725	3.81e-05	0.275017	0.0909716	-1.51227	M	Down in Female
ASSEMBLY_C11549	0.748608	0.00508839	-0.0660881	0.850564	0.814696	F	Up in Female
ASSEMBLY_C11562	-0.280067	0.122728	-0.652788	0.0109248	0.372721	Both	Both
ASSEMBLY_C11566	1.40488	2.68e-06	-0.14215	0.398722	1.54703	F	Up in Female
ASSEMBLY_C11680	0.810142	0.0072334	0.62181	0.128067	0.188332	Both	Both
ASSEMBLY_C11762	1.50636	6.24e-06	0.270455	0.334738	1.2359	F	Up in Female
ASSEMBLY_C11765	0.679692	0.00323241	0.197493	0.137878	0.482199	Both	Both
ASSEMBLY_C11930	-1.19881	0.266516	-2.66897	0.0255746	1.47017	F	Down in Male
ASSEMBLY_C11972	1.63772	8.74e-05	0.188348	0.103983	1.44937	F	Up in Female
ASSEMBLY_C11998	-1.42217	2.34e-07	0.0329333	0.869782	-1.45511	M	Down in Female
ASSEMBLY_C12034	2.92781	1.12e-08	0.693662	0.0627435	2.23415	F	Up in Female
ASSEMBLY_C12055	0.643617	0.000554833	-0.271312	0.0560943	0.914929	F	Up in Female
ASSEMBLY_C12077	1.60371	0.00529591	-0.589017	0.0928267	2.19272	F	Up in Female
ASSEMBLY_C12535	0.837658	1.34e-05	-0.0941548	0.614053	0.931813	F	Up in Female
ASSEMBLY_C12538	1.70254	0.00315429	-0.279524	0.4818	1.98207	F	Up in Female
ASSEMBLY_C12554	-2.93891	4.71e-09	0.644379	0.058474	-3.58329	M	Down in Female
ASSEMBLY_C12953	-1.22063	7.77e-05	-0.18889	0.285613	-1.03174	M	Down in Female
ASSEMBLY_C12994	1.77727	0.00336258	0.133905	0.487898	1.64337	F	Up in Female
ASSEMBLY_C13036	0.710133	0.00081687	-0.102193	0.379911	0.812326	F	Up in Female
ASSEMBLY_C13223	1.06006	0.000198105	0.165181	0.516443	0.894877	F	Up in Female
ASSEMBLY_C13543	-0.0651667	0.826979	-0.621848	9.75e-06	0.556681	F	Down in Male
ASSEMBLY_C13548	0.752025	0.00582008	0.036369	0.798131	0.715656	F	Up in Female
ASSEMBLY_C13560	3.04228	5.93e-08	0.167238	0.613819	2.87505	F	Up in Female
ASSEMBLY_C13740	0.9198	0.00290513	0.262048	0.104216	0.657752	F	Up in Female
ASSEMBLY_C13761	-2.28123	0.00348722	-0.256162	0.505398	-2.02507	M	Down in Female
ASSEMBLY_C13782	-1.29297	4.27e-05	-0.181833	0.457009	-1.11114	M	Down in Female
ASSEMBLY_C14028	1.43982	0.000100127	-0.0224333	0.891566	1.46225	F	Up in Female
ASSEMBLY_C14065	0.946933	0.000848338	-0.236657	0.083371	1.18359	F	Up in Female
ASSEMBLY_C14252	-0.937458	0.000364733	0.000359524	0.998473	-0.937818	M	Down in Female
ASSEMBLY_C14782	0.15915	0.671738	-1.10553	0.00228339	1.26468	F	Down in Male
ASSEMBLY_C14902	-0.958375	0.0141181	-0.822812	0.156588	-0.135563	Both	Both
ASSEMBLY_C14925	0.684008	9.48e-05	0.224252	0.280084	0.459756	Both	Both
ASSEMBLY_C15120	1.84078	0.000163926	0.0378357	0.817275	1.80295	F	Up in Female
ASSEMBLY_C15299	0.936567	0.00189559	0.0162357	0.87659	0.920331	F	Up in Female
ASSEMBLY_C16347	-1.14444	3e-05	0.827269	0.0156715	-1.97171	M	Down in Female
ASSEMBLY_C16817	-0.613025	0.0013208	0.00338095	0.981884	-0.616406	M	Down in Female
ASSEMBLY_C17025	-0.942583	0.0120456	0.178329	0.281161	-1.12091	M	Down in Female
ASSEMBLY_C17034	-0.587792	0.00156168	-0.0366476	0.928486	-0.551144	M	Down in Female
ASSEMBLY_C17039	-1.30992	0.000535327	-0.0281738	0.83602	-1.28174	M	Down in Female
ASSEMBLY_C17054	-0.0637583	0.678537	-0.8278	0.000474249	0.764042	F	Down in Male
ASSEMBLY_C17250	-0.735533	0.00282522	0.0489476	0.659363	-0.784481	M	Down in Female
ASSEMBLY_C17253	2.7393	5.6e-08	-0.123812	0.380094	2.86311	F	Up in Female
ASSEMBLY_C17298	-0.79985	0.000169086	0.20856	0.388969	-1.00841	M	Down in Female
ASSEMBLY_C17442	0.02395	0.894136	0.667512	0.0010258	-0.643562	M	Up in Male
ASSEMBLY_C17469	1.64481	7.91e-07	0.0565119	0.678031	1.5883	F	Up in Female
ASSEMBLY_C17751	0.743783	0.000891343	-0.271948	0.34285	1.01573	F	Up in Female
ASSEMBLY_C17787	-1.86631	0.00978471	-0.412638	0.237906	-1.45367	M	Down in Female
ASSEMBLY_C17889	1.51739	1.2e-05	-0.250605	0.0898005	1.768	F	Up in Female
ASSEMBLY_C17926	-0.334542	0.0688952	-1.01443	8.3e-05	0.679892	F	Down in Male
ASSEMBLY_C17928	3.2056	3.06e-07	0.0369571	0.82994	3.16864	F	Up in Female
ASSEMBLY_C18020	-1.42661	1.36e-06	-0.140724	0.33538	-1.28588	M	Down in Female
ASSEMBLY_C18026	1.19118	4.26e-06	0.016681	0.936951	1.1745	F	Up in Female
ASSEMBLY_C18028	1.32066	4.12e-05	-0.496519	0.169712	1.81718	F	Up in Female
ASSEMBLY_C18351	0.697925	0.00189559	0.0605476	0.641639	0.637377	F	Up in Female
ASSEMBLY_C18356	2.13697	1.84e-07	0.17654	0.218301	1.96043	F	Up in Female
ASSEMBLY_C18371	0.69945	3.03e-05	0.184193	0.155519	0.515257	F	Up in Female
ASSEMBLY_C18567	1.501	4.55e-06	-0.148971	0.388203	1.64997	F	Up in Female
ASSEMBLY_C18946	1.19412	1.92e-05	-0.0738476	0.291119	1.26796	F	Up in Female
ASSEMBLY_C19041	1.57102	2.62e-08	-0.22465	0.158602	1.79567	F	Up in Female
ASSEMBLY_C19359	1.06202	9.32e-06	-0.00841191	0.954583	1.07044	F	Up in Female
ASSEMBLY_C19374	0.588767	2.99e-05	-0.0988	0.587323	0.687567	F	Up in Female
ASSEMBLY_C19376	0.587017	1.58e-08	-0.275007	0.000960929	0.862024	F	Up in Female
ASSEMBLY_C19502	-0.258325	0.243483	-0.715095	0.000120806	0.45677	Both	Both
ASSEMBLY_C19572	1.71946	2.25e-06	-0.0215429	0.895625	1.741	F	Up in Female
ASSEMBLY_C19590	-0.00791667	0.928886	1.13209	2.39e-05	-1.14001	M	Up in Male
ASSEMBLY_C19726	2.05041	8.34e-06	-0.289838	0.296073	2.34025	F	Up in Female
ASSEMBLY_C19990	0.65385	6.97e-05	-0.0740167	0.608564	0.727867	F	Up in Female
ASSEMBLY_C20098	-0.620792	0.014998	-0.00101667	0.997698	-0.619775	M	Down in Female
ASSEMBLY_C20541	-0.145608	0.458296	-0.897217	0.00141814	0.751608	F	Down in Male
ASSEMBLY_C20542	1.00587	0.0364869	0.713362	0.0982043	0.292505	Both	Both
ASSEMBLY_C20552	-1.03773	2.69e-06	0.145407	0.158554	-1.18313	M	Down in Female
ASSEMBLY_C20555	-0.609042	0.179146	1.68439	3.94e-07	-2.29343	M	Up in Male
ASSEMBLY_C20725	-1.62935	1.31e-06	-0.0739786	0.699557	-1.55537	M	Down in Female
ASSEMBLY_C20732	2.03358	3.82e-08	0.166995	0.196825	1.86659	F	Up in Female
ASSEMBLY_C20733	1.50473	0.00010066	0.173155	0.0813574	1.33158	F	Up in Female
ASSEMBLY_C20741	1.43468	4.4e-06	0.0536071	0.581304	1.38108	F	Up in Female
ASSEMBLY_C20747	0.826892	0.000206396	-0.231488	0.120632	1.05838	F	Up in Female
ASSEMBLY_C20748	1.42413	4.35e-05	0.0368333	0.750635	1.38729	F	Up in Female
ASSEMBLY_C20791	2.24147	8.7e-07	0.207424	0.105494	2.03404	F	Up in Female
ASSEMBLY_C20794	0.243175	0.0246677	-1.37851	0.0622906	1.62169	F	Down in Male
ASSEMBLY_C20816	1.0399	8.63e-05	-0.0312643	0.845817	1.07116	F	Up in Female
ASSEMBLY_C20836	4.16578	5.35e-08	0.230864	0.317511	3.93492	F	Up in Female
ASSEMBLY_C20844	0.63275	0.019078	0.276143	0.163027	0.356607	Both	Both
ASSEMBLY_C20861	-0.405783	0.113061	-0.777755	0.0190998	0.371971	Both	Both
ASSEMBLY_C20888	0.8394	0.000877567	0.120355	0.527349	0.719045	F	Up in Female
ASSEMBLY_C20890	3.34417	5.87e-10	0.109855	0.21696	3.23431	F	Up in Female
ASSEMBLY_C20905	0.19175	0.289659	1.31362	8.01e-06	-1.12187	M	Up in Male
ASSEMBLY_C20919	0.833325	0.00013822	-0.0210619	0.857991	0.854387	F	Up in Female
ASSEMBLY_C20930	1.02479	9.95e-06	-0.157931	0.343362	1.18272	F	Up in Female
ASSEMBLY_C20936	1.37206	4.29e-05	-0.150293	0.566258	1.52235	F	Up in Female
ASSEMBLY_C20986	-1.27531	8.04e-05	-0.0619333	0.665975	-1.21338	M	Down in Female
ASSEMBLY_C20993	0.327625	0.059819	2.35915	2.13e-07	-2.03153	M	Up in Male
ASSEMBLY_C21047	0.261175	0.25126	0.586743	0.00107796	-0.325568	Both	Both
ASSEMBLY_C21053	1.32868	4.64e-06	-0.338619	0.0587618	1.66729	F	Up in Female
ASSEMBLY_C21175	-0.186358	0.381264	0.863931	0.000943383	-1.05029	M	Up in Male
ASSEMBLY_C21185	2.06158	1.97e-07	0.219576	0.135783	1.84201	F	Up in Female
ASSEMBLY_C21193	1.04357	9.16e-06	0.29925	0.0909033	0.744317	F	Up in Female
ASSEMBLY_C21196	-0.194525	0.291369	-1.24555	2.65e-05	1.05103	F	Down in Male
ASSEMBLY_C21204	-1.76165	5.26e-07	-0.0285786	0.85986	-1.73307	M	Down in Female
ASSEMBLY_C21245	1.03936	3.06e-05	0.00453571	0.984208	1.03482	F	Up in Female
ASSEMBLY_C21291	-0.0108	0.956976	-1.10566	0.000239099	1.09486	F	Down in Male
ASSEMBLY_C21313	0.975767	0.000497455	0.0723071	0.689076	0.90346	F	Up in Female
ASSEMBLY_C21319	1.17273	9.76e-06	0.0771214	0.543829	1.09561	F	Up in Female
ASSEMBLY_C21348	0.914917	0.00106226	0.0620095	0.670667	0.852907	F	Up in Female
ASSEMBLY_C21435	0.770783	0.000192008	-0.107962	0.331111	0.878745	F	Up in Female
ASSEMBLY_C21507	-0.616583	0.000631062	-0.0518286	0.672341	-0.564755	M	Down in Female
ASSEMBLY_C21523	0.892333	2.6e-05	0.0772905	0.601134	0.815043	F	Up in Female
ASSEMBLY_C21525	-0.858925	0.000246724	-1.0227	0.0599587	0.163775	Both	Both
ASSEMBLY_C21527	1.27345	1.26e-06	-0.0529405	0.59813	1.32639	F	Up in Female
ASSEMBLY_C21562	-1.16096	2.7e-05	0.115295	0.576974	-1.27625	M	Down in Female
ASSEMBLY_C21584	1.90435	2.35e-05	0.0461786	0.77672	1.85817	F	Up in Female
ASSEMBLY_C21590	1.21137	6.16e-06	-0.00877857	0.965272	1.22015	F	Up in Female
ASSEMBLY_C21605	-1.62557	0.000464831	-0.524293	0.0726687	-1.10128	M	Down in Female
ASSEMBLY_C21613	1.13174	0.000122415	0.368702	0.179735	0.763039	F	Up in Female
ASSEMBLY_C21629	-0.994175	0.0735002	0.925681	0.00501812	-1.91986	M	Down in Female
ASSEMBLY_C21633	1.01769	0.00109456	-0.179998	0.100001	1.19769	F	Up in Female
ASSEMBLY_C21662	0.00309167	0.97042	-0.598552	0.00356726	0.601644	F	Down in Male
ASSEMBLY_C21682	-0.989492	0.00558948	-0.213519	0.639612	-0.775973	M	Down in Female
ASSEMBLY_C21691	1.64481	8.22e-05	0.0685286	0.564814	1.57628	F	Up in Female
ASSEMBLY_C21730	-0.629858	0.000952436	-0.178179	0.47553	-0.45168	Both	Both
ASSEMBLY_C21781	0.12945	0.453437	-0.759517	6.5e-06	0.888967	F	Down in Male
ASSEMBLY_C21793	0.588342	0.0261764	-0.4218	0.0864497	1.01014	F	Up in Female
ASSEMBLY_C21803	0.944717	3.98e-06	-0.131002	0.549426	1.07572	F	Up in Female
ASSEMBLY_C21818	-0.810067	0.0795668	-0.262781	0.0360257	-0.547286	M	Down in Female
ASSEMBLY_C21831	-1.60187	1.32e-06	-0.11384	0.549893	-1.48803	M	Down in Female
ASSEMBLY_C21966	-1.22279	3.16e-05	0.123417	0.300906	-1.34621	M	Down in Female
ASSEMBLY_C21970	-0.0921	0.539466	-0.691021	0.000209877	0.598921	F	Down in Male
ASSEMBLY_C21982	-0.402925	0.12841	0.753869	0.000305551	-1.15679	M	Up in Male
ASSEMBLY_C22007	-1.83777	5.09e-06	0.136524	0.642124	-1.9743	M	Down in Female
ASSEMBLY_C22020	1.53153	4.36e-07	0.0278595	0.869382	1.50367	F	Up in Female
ASSEMBLY_C22029	-7.56993	3.94e-12	-0.572867	0.495768	-6.99707	M	Down in Female
ASSEMBLY_C22033	0.754625	0.00134704	-0.413607	0.0801586	1.16823	F	Up in Female
ASSEMBLY_C22066	-1.50731	0.164919	-1.39552	0.0145204	-0.111785	Both	Both
ASSEMBLY_C22142	0.05	0.947328	-2.09794	0.0125313	2.14794	F	Down in Male
ASSEMBLY_C22157	-0.38775	0.214458	0.943571	0.00977337	-1.33132	M	Up in Male
ASSEMBLY_C22170	1.94575	1.77e-05	0.093269	0.309245	1.85248	F	Up in Female
ASSEMBLY_C22178	0.9513	3.76e-06	0.0879833	0.522209	0.863317	F	Up in Female
ASSEMBLY_C22194	-0.296933	0.184361	-0.912214	2.63e-05	0.615281	F	Down in Male
ASSEMBLY_C22246	-0.825883	0.00127585	-0.199667	0.491439	-0.626217	M	Down in Female
ASSEMBLY_C22250	-1.23645	4.14e-05	-0.268457	0.300262	-0.967993	M	Down in Female
ASSEMBLY_C22271	0.966208	0.0329054	0.111645	0.20513	0.854563	F	Up in Female
ASSEMBLY_C22274	-0.917625	0.0290258	-0.445712	0.536442	-0.471913	Both	Both
ASSEMBLY_C22285	2.29992	0.000133078	-0.034031	0.812201	2.33396	F	Up in Female
ASSEMBLY_C22318	0.5905	0.000374057	0.239969	0.23712	0.350531	Both	Both
ASSEMBLY_C22345	1.85145	5.91e-07	0.234683	0.0672241	1.61677	F	Up in Female
ASSEMBLY_C22350	1.00662	5.79e-06	-0.0587262	0.772462	1.06534	F	Up in Female
ASSEMBLY_C22376	0.992675	2.6e-05	0.336155	0.0943922	0.65652	F	Up in Female
ASSEMBLY_C22394	5.48695	1.14e-10	0.273981	0.529935	5.21297	F	Up in Female
ASSEMBLY_C22410	-0.419233	0.0599698	-0.965031	0.000738322	0.545798	F	Down in Male
ASSEMBLY_C22436	2.99644	1.19e-08	0.123355	0.121812	2.87309	F	Up in Female
ASSEMBLY_C22439	0.627367	0.00455661	0.326662	0.264144	0.300705	Both	Both
ASSEMBLY_C22491	1.27898	8.44e-06	0.0304667	0.861	1.24852	F	Up in Female
ASSEMBLY_C22497	1.17613	0.000326193	0.0195381	0.854843	1.1566	F	Up in Female
ASSEMBLY_C22516	-0.256075	0.242802	-0.983967	0.00145047	0.727892	F	Down in Male
ASSEMBLY_C22554	-1.22614	0.00724214	-0.372981	0.12394	-0.853161	M	Down in Female
ASSEMBLY_C22572	-0.02455	0.872259	1.1402	3.08e-06	-1.16475	M	Up in Male
ASSEMBLY_C22573	0.7492	0.0022813	0.0261929	0.952371	0.723007	F	Up in Female
ASSEMBLY_C22628	-0.304025	0.0777537	0.73916	2.51e-06	-1.04318	M	Up in Male
ASSEMBLY_C22636	-0.821725	0.0144037	-0.474048	0.115044	-0.347677	Both	Both
ASSEMBLY_C22649	1.40023	1.47e-05	-0.178902	0.113203	1.57913	F	Up in Female
ASSEMBLY_C22653	0.256292	0.244941	0.664898	0.0013002	-0.408606	Both	Both
ASSEMBLY_C22669	-1.53667	2.05e-08	-0.617688	0.0853299	-0.918979	M	Down in Female
ASSEMBLY_C22732	-1.00236	7.82e-06	-0.0368857	0.795441	-0.965473	M	Down in Female
ASSEMBLY_C22756	0.125758	0.467512	-0.990029	0.000367103	1.11579	F	Down in Male
ASSEMBLY_C22812	0.842242	0.00045163	-0.245481	0.0551069	1.08772	F	Up in Female
ASSEMBLY_C22840	0.96945	0.0157999	0.394821	0.450508	0.574629	F	Up in Female
ASSEMBLY_C22872	-0.592075	0.00725719	0.184162	0.118015	-0.776237	M	Down in Female
ASSEMBLY_C22888	4.80547	3.24e-11	0.267364	0.422159	4.5381	F	Up in Female
ASSEMBLY_C22907	2.12334	7.27e-08	0.11679	0.155255	2.00655	F	Up in Female
ASSEMBLY_C22949	-0.823242	5.54e-05	-0.172907	0.112583	-0.650335	M	Down in Female
ASSEMBLY_C22953	0.6318	0.24462	-2.37248	1.77e-06	3.00428	F	Down in Male
ASSEMBLY_C22992	-1.86033	5.09e-07	0.033069	0.850166	-1.8934	M	Down in Female
ASSEMBLY_C23033	3.70447	1.82e-08	0.115357	0.503334	3.58912	F	Up in Female
ASSEMBLY_C23082	-1.00656	5.73e-05	-0.25936	0.222696	-0.747199	M	Down in Female
ASSEMBLY_C23099	0.170242	0.175544	-0.585393	0.000745804	0.755635	F	Down in Male
ASSEMBLY_C23104	1.12075	0.000398267	0.219805	0.149731	0.900945	F	Up in Female
ASSEMBLY_C23142	0.950358	1.22e-06	-0.258736	0.252412	1.20909	F	Up in Female
ASSEMBLY_C23144	-3.03151	1.82e-08	-0.335236	0.0776582	-2.69627	M	Down in Female
ASSEMBLY_C23187	-0.729517	0.000503248	0.137762	0.310607	-0.867279	M	Down in Female
ASSEMBLY_C23193	-1.82619	2.76e-05	-0.212852	0.311308	-1.61334	M	Down in Female
ASSEMBLY_C23221	-1.38672	7.99e-06	-0.123824	0.353349	-1.2629	M	Down in Female
ASSEMBLY_C23235	0.631	0.000187021	0.145807	0.368322	0.485193	Both	Both
ASSEMBLY_C23251	2.15775	1.66e-06	0.00308809	0.988596	2.15466	F	Up in Female
ASSEMBLY_C23310	0.592342	0.00143832	-0.421676	0.120615	1.01402	F	Up in Female
ASSEMBLY_C23396	1.01392	0.000803274	0.141071	0.417712	0.872845	F	Up in Female
ASSEMBLY_C23419	0.0673583	0.456033	1.1375	0.000529584	-1.07015	M	Up in Male
ASSEMBLY_C23434	0.636308	0.0104291	-0.899898	0.0610987	1.53621	F	Down in Male
ASSEMBLY_C23437	1.49582	4.35e-05	0.0976357	0.264334	1.39819	F	Up in Female
ASSEMBLY_C23465	0.952867	4.97e-05	-0.0154119	0.899605	0.968279	F	Up in Female
ASSEMBLY_C23485	1.20867	2.98e-05	-0.087031	0.520237	1.29571	F	Up in Female
ASSEMBLY_C23519	-1.10385	1.39e-06	0.000595238	0.995804	-1.10445	M	Down in Female
ASSEMBLY_C23537	-0.892817	1.42e-05	-0.789274	0.057536	-0.103543	Both	Both
ASSEMBLY_C23592	-1.96687	0.000101375	-0.107807	0.551497	-1.85907	M	Down in Female
ASSEMBLY_C23593	3.38572	1.49e-09	0.217476	0.266895	3.16825	F	Up in Female
ASSEMBLY_C23597	-1.71642	0.000878012	0.0578976	0.740679	-1.77431	M	Down in Female
ASSEMBLY_C23599	-1.60201	2.52e-06	-0.376155	0.057536	-1.22585	M	Down in Female
ASSEMBLY_C23715	1.5384	3.54e-05	0.19801	0.322775	1.34039	F	Up in Female
ASSEMBLY_C23747	1.29942	6.65e-05	0.248695	0.17211	1.05072	F	Up in Female
ASSEMBLY_C23765	-1.01891	0.00012473	-0.313679	0.30276	-0.70523	M	Down in Female
ASSEMBLY_C23767	1.99222	4.7e-06	-0.00469048	0.985698	1.99691	F	Up in Female
ASSEMBLY_C23772	-0.226158	0.261993	0.705602	9.24e-05	-0.931761	M	Up in Male
ASSEMBLY_C23803	-1.84193	4.67e-06	0.13434	0.591701	-1.97627	M	Down in Female
ASSEMBLY_C23829	1.33548	2.56e-05	-0.0336833	0.846488	1.36917	F	Up in Female
ASSEMBLY_C23848	0.615458	7.44e-05	-0.00475238	0.961316	0.620211	F	Up in Female
ASSEMBLY_C23866	0.680592	0.000675255	0.194188	0.146721	0.486404	Both	Both
ASSEMBLY_C23905	-1.8129	0.000103975	-0.468079	0.0575727	-1.34482	M	Down in Female
ASSEMBLY_C23939	0.942083	0.00142639	0.132005	0.28376	0.810079	F	Up in Female
ASSEMBLY_C24021	-2.03962	0.000133483	-2.23694	0.0726545	0.197321	Both	Both
ASSEMBLY_C24034	-1.69929	3.5e-07	-0.301602	0.0898652	-1.39769	M	Down in Female
ASSEMBLY_C24047	-0.104192	0.705237	-0.588048	0.00120103	0.483856	Both	Both
ASSEMBLY_C24057	2.67513	1.21e-08	0.382043	0.111807	2.29309	F	Up in Female
ASSEMBLY_C24062	1.35638	4.62e-06	-0.0321238	0.860657	1.38851	F	Up in Female
ASSEMBLY_C24084	-0.654825	0.103729	1.09035	4.66e-07	-1.74517	M	Up in Male
ASSEMBLY_C24095	1.28497	0.00061329	-0.134098	0.612367	1.41906	F	Up in Female
ASSEMBLY_C24112	-0.141492	0.310342	2.27204	9.86e-08	-2.41353	M	Up in Male
ASSEMBLY_C24127	1.92459	3.2e-07	0.359843	0.181876	1.56475	F	Up in Female
ASSEMBLY_C24142	0.746567	2.13e-05	0.0565	0.759672	0.690067	F	Up in Female
ASSEMBLY_C24161	0.0983417	0.407839	0.763721	0.0112211	-0.66538	M	Up in Male
ASSEMBLY_C24162	-2.36693	0.0129976	-0.619552	0.344622	-1.74738	M	Down in Female
ASSEMBLY_C24196	-0.295733	0.101863	1.14127	8.93e-05	-1.43701	M	Up in Male
ASSEMBLY_C24210	-0.157708	0.0833825	-0.587231	0.00116629	0.429523	Both	Both
ASSEMBLY_C24282	0.926875	0.0140873	-1.01493	0.0586091	1.9418	F	Down in Male
ASSEMBLY_C24284	1.37734	0.00132269	-0.0304524	0.813989	1.40779	F	Up in Female
ASSEMBLY_C24288	0.227292	0.111832	0.675114	0.000101016	-0.447823	Both	Both
ASSEMBLY_C24310	1.26339	1.13e-05	-0.190467	0.185373	1.45386	F	Up in Female
ASSEMBLY_C24349	1.00466	0.00104128	0.0192476	0.868604	0.985411	F	Up in Female
ASSEMBLY_C24350	-1.67535	0.0261445	-0.546143	0.187513	-1.12921	M	Down in Female
ASSEMBLY_C24354	-4.17443	7.12e-08	0.0524619	0.898329	-4.22689	M	Down in Female
ASSEMBLY_C24371	0.182283	0.573813	0.878343	0.0128181	-0.69606	M	Up in Male
ASSEMBLY_C24376	-0.156025	0.42786	-0.610533	0.00333092	0.454508	Both	Both
ASSEMBLY_C24377	-1.02795	7.74e-07	-0.311305	0.0759696	-0.716645	M	Down in Female
ASSEMBLY_C24387	0.629567	0.014991	-0.253817	0.110722	0.883383	F	Up in Female
ASSEMBLY_C24421	-1.75226	0.000697867	-0.851183	0.0771704	-0.901075	M	Down in Female
ASSEMBLY_C24422	1.66168	8.21e-06	-0.810145	0.0760046	2.47182	F	Up in Female
ASSEMBLY_C24453	0.722583	0.0173565	0.065219	0.435268	0.657364	F	Up in Female
ASSEMBLY_C24476	0.6764	3.43e-05	0.0615643	0.351004	0.614836	F	Up in Female
ASSEMBLY_C24526	-1.31752	2.07e-07	-0.105938	0.589524	-1.21158	M	Down in Female
ASSEMBLY_C24528	-0.977658	0.000324372	0.262176	0.0747775	-1.23983	M	Down in Female
ASSEMBLY_C24595	2.01156	4.82e-06	0.163255	0.627742	1.8483	F	Up in Female
ASSEMBLY_C24599	1.31954	6.71e-06	0.0308167	0.848165	1.28872	F	Up in Female
ASSEMBLY_C24626	-2.28399	9.47e-07	0.257605	0.791625	-2.5416	M	Down in Female
ASSEMBLY_C24662	1.38767	3.99e-08	0.21161	0.0746307	1.17606	F	Up in Female
ASSEMBLY_C24675	-0.937917	0.000204321	-0.0783024	0.622629	-0.859614	M	Down in Female
ASSEMBLY_C24735	-1.10739	0.0138442	-0.596886	0.194373	-0.510506	M	Down in Female
ASSEMBLY_C24738	-2.67429	0.00322429	-0.642948	0.0989721	-2.03134	M	Down in Female
ASSEMBLY_C24769	-0.9676	7.03e-07	0.110471	0.695756	-1.07807	M	Down in Female
ASSEMBLY_C24790	1.02822	2.28e-05	0.291481	0.0603703	0.736744	F	Up in Female
ASSEMBLY_C24807	1.10833	0.00141362	-0.14491	0.36327	1.25323	F	Up in Female
ASSEMBLY_C24830	-0.742875	0.430295	1.70929	0.0144127	-2.45216	M	Up in Male
ASSEMBLY_C24850	-1.2982	7.82e-07	-0.269243	0.46002	-1.02896	M	Down in Female
ASSEMBLY_C24857	1.30064	7.34e-06	0.22209	0.0852086	1.07855	F	Up in Female
ASSEMBLY_C24859	0.655942	0.000316212	-0.072819	0.770526	0.728761	F	Up in Female
ASSEMBLY_C24862	0.77635	4.01e-05	0.156707	0.618176	0.619643	F	Up in Female
ASSEMBLY_C24894	-0.739833	0.026649	-0.381519	0.0544805	-0.358314	Both	Both
ASSEMBLY_C24951	-1.53938	1.12e-08	-0.315571	0.0675701	-1.22381	M	Down in Female
ASSEMBLY_C24955	1.30847	9.26e-05	0.194924	0.121493	1.11354	F	Up in Female
ASSEMBLY_C24974	3.09793	4.84e-09	0.174393	0.192376	2.92353	F	Up in Female
ASSEMBLY_C24978	0.0638833	0.3702	2.5129	5.94e-10	-2.44901	M	Up in Male
ASSEMBLY_C25009	2.08535	0.000128164	0.0280048	0.851512	2.05735	F	Up in Female
ASSEMBLY_C25066	0.673892	0.000491815	-0.307971	0.12909	0.981863	F	Up in Female
ASSEMBLY_C25084	1.54024	1.62e-05	0.0721548	0.368322	1.46809	F	Up in Female
ASSEMBLY_C25120	1.94752	0.000185696	0.0690286	0.493386	1.87849	F	Up in Female
ASSEMBLY_C25132	0.913142	2.08e-05	-0.00829762	0.9594	0.921439	F	Up in Female
ASSEMBLY_C25160	-1.51838	6.23e-07	-0.26139	0.181981	-1.25699	M	Down in Female
ASSEMBLY_C25166	3.16178	3.52e-08	0.00270714	0.988121	3.15907	F	Up in Female
ASSEMBLY_C25187	1.29278	9.12e-07	-0.04825	0.521114	1.34102	F	Up in Female
ASSEMBLY_C25216	-0.886017	0.00182601	-0.309974	0.101508	-0.576043	M	Down in Female
ASSEMBLY_C25276	1.98447	1.64e-05	-0.064219	0.659638	2.04869	F	Up in Female
ASSEMBLY_C25298	1.29707	0.000344151	0.140629	0.133795	1.15645	F	Up in Female
ASSEMBLY_C25374	5.72274	4.69e-10	1.45245	0.0811377	4.27029	F	Up in Female
ASSEMBLY_C25377	0.859633	0.000136882	0.204857	0.266312	0.654776	F	Up in Female
ASSEMBLY_C25408	0.687208	9.44e-05	0.119167	0.504123	0.568042	F	Up in Female
ASSEMBLY_C25429	1.25576	0.000145679	0.0639738	0.581675	1.19178	F	Up in Female
ASSEMBLY_C25450	-0.410117	0.0988488	0.926964	0.000709087	-1.33708	M	Up in Male
ASSEMBLY_C25462	0.94405	0.00198647	-0.00403571	0.98619	0.948086	F	Up in Female
ASSEMBLY_C25478	0.118692	0.566551	0.876952	0.000159307	-0.758261	M	Up in Male
ASSEMBLY_C25494	-0.78365	0.000523666	0.208345	0.201546	-0.991995	M	Down in Female
ASSEMBLY_C25501	-0.2749	0.0851478	-0.764633	0.000817335	0.489733	Both	Both
ASSEMBLY_C25516	-1.04337	3.04e-07	-0.1762	0.113633	-0.867175	M	Down in Female
ASSEMBLY_C25517	3.8499	1.58e-06	0.138743	0.690161	3.71116	F	Up in Female
ASSEMBLY_C25525	0.987783	1.34e-05	0.117107	0.0930496	0.870676	F	Up in Female
ASSEMBLY_C25542	0.305567	0.147235	0.640624	0.000691294	-0.335057	Both	Both
ASSEMBLY_C25582	1.31789	3.11e-06	0.244005	0.0592105	1.07389	F	Up in Female
ASSEMBLY_C25597	-0.15685	0.141137	-0.761195	0.000195977	0.604345	F	Down in Male
ASSEMBLY_C25600	-2.35966	2.78e-06	0.0541976	0.936895	-2.41386	M	Down in Female
ASSEMBLY_C25604	1.21786	0.000124463	0.0130429	0.904698	1.20482	F	Up in Female
ASSEMBLY_C25620	0.815358	0.000176551	-0.264721	0.199434	1.08008	F	Up in Female
ASSEMBLY_C25652	0.0813583	0.571013	1.40059	0.000108695	-1.31923	M	Up in Male
ASSEMBLY_C25687	0.116458	0.170047	0.684395	0.000193541	-0.567937	M	Up in Male
ASSEMBLY_C25711	1.17603	0.00201985	0.0844929	0.73991	1.09154	F	Up in Female
ASSEMBLY_C25728	2.42083	1.13e-08	0.449312	0.0704282	1.97152	F	Up in Female
ASSEMBLY_C25731	-0.71685	0.0319608	-0.60854	0.0990899	-0.10831	Both	Both
ASSEMBLY_C25740	1.08699	6.92e-05	0.262255	0.23308	0.824737	F	Up in Female
ASSEMBLY_C25766	1.30832	0.00522104	-0.669321	0.0696148	1.97764	F	Up in Female
ASSEMBLY_C25813	-0.311442	0.322702	-0.960317	0.000316965	0.648875	F	Down in Male
ASSEMBLY_C25821	1.03592	0.00201671	0.05255	0.691155	0.983367	F	Up in Female
ASSEMBLY_C25908	0.02985	0.879145	-1.09235	0.00252893	1.1222	F	Down in Male
ASSEMBLY_C25916	0.884925	0.000493049	0.143812	0.644868	0.741113	F	Up in Female
ASSEMBLY_C25994	0.343	0.123761	0.768586	7.51e-05	-0.425586	Both	Both
ASSEMBLY_C26013	-0.6468	0.0998663	0.595793	0.0243665	-1.24259	M	Down in Female
ASSEMBLY_C26062	1.20048	0.000137693	-0.0360714	0.763909	1.23655	F	Up in Female
ASSEMBLY_C26071	-0.627267	0.00532525	-0.290612	0.197274	-0.336655	Both	Both
ASSEMBLY_C26092	0.0659417	0.725934	-0.764621	3.23e-05	0.830563	F	Down in Male
ASSEMBLY_C26098	-3.69988	9.73e-10	0.19845	0.520487	-3.89833	M	Down in Female
ASSEMBLY_C26132	-1.92792	1.22e-06	0.463555	0.0663685	-2.39147	M	Down in Female
ASSEMBLY_C26138	-0.589942	0.00937427	-0.301764	0.052923	-0.288177	Both	Both
ASSEMBLY_C26165	1.00155	1.4e-05	0.0664952	0.588778	0.935055	F	Up in Female
ASSEMBLY_C26170	-5.69275	2.76e-09	-0.0347786	0.946374	-5.65797	M	Down in Female
ASSEMBLY_C26193	0.831183	0.000952587	0.191064	0.328667	0.640119	F	Up in Female
ASSEMBLY_C26232	0.614633	0.000417388	0.0830429	0.529906	0.53159	F	Up in Female
ASSEMBLY_C26265	0.785083	0.000106351	0.158043	0.350449	0.62704	F	Up in Female
ASSEMBLY_C26280	4.61552	5.36e-10	0.72456	0.10373	3.89097	F	Up in Female
ASSEMBLY_C26293	-0.820967	0.000146331	0.0513905	0.754338	-0.872357	M	Down in Female
ASSEMBLY_C26425	-0.66605	0.00375002	0.194857	0.200836	-0.860907	M	Down in Female
ASSEMBLY_C26476	2.12909	1.38e-06	0.259521	0.0949397	1.86957	F	Up in Female
ASSEMBLY_C26495	2.23392	1.04e-05	-0.0554024	0.472296	2.28932	F	Up in Female
ASSEMBLY_C26501	-0.946875	0.00108743	-0.203148	0.334857	-0.743727	M	Down in Female
ASSEMBLY_C26558	1.57829	1.84e-05	-0.0735595	0.588778	1.65185	F	Up in Female
ASSEMBLY_C26583	1.36922	2.99e-06	0.0734405	0.820812	1.29578	F	Up in Female
ASSEMBLY_C26662	5.20048	5.99e-09	0.519414	0.18958	4.68107	F	Up in Female
ASSEMBLY_C26673	-0.134975	0.310353	-1.31873	9.79e-06	1.18375	F	Down in Male
ASSEMBLY_C26703	-2.21448	0.0186977	-0.737969	0.16792	-1.47651	M	Down in Female
ASSEMBLY_C26705	-2.3229	1.77e-08	-0.224219	0.376737	-2.09868	M	Down in Female
ASSEMBLY_C26756	0.0335917	0.764405	1.13804	0.00089226	-1.10445	M	Up in Male
ASSEMBLY_C26776	-0.0410917	0.825604	-0.729124	0.00359324	0.688032	F	Down in Male
ASSEMBLY_C26830	1.74459	2.51e-06	0.180983	0.240053	1.56361	F	Up in Female
ASSEMBLY_C26831	0.806525	2.82e-05	0.179086	0.0670764	0.627439	F	Up in Female
ASSEMBLY_C26836	1.71267	7.28e-07	0.1516	0.374173	1.56107	F	Up in Female
ASSEMBLY_C26916	4.71059	4.24e-10	0.488317	0.287251	4.22227	F	Up in Female
ASSEMBLY_C26940	0.448575	0.0987935	-1.21067	0.00222635	1.65925	F	Down in Male
ASSEMBLY_C26941	0.648117	0.0018328	0.188383	0.447533	0.459733	Both	Both
ASSEMBLY_C26973	3.53669	5.94e-10	0.0930548	0.515626	3.44364	F	Up in Female
ASSEMBLY_C27023	-0.0680167	0.694579	1.05253	0.000645011	-1.12055	M	Up in Male
ASSEMBLY_C27028	-1.16849	3.02e-05	-0.111407	0.161356	-1.05708	M	Down in Female
ASSEMBLY_C27036	1.3925	1.11e-06	0.0251643	0.867821	1.36734	F	Up in Female
ASSEMBLY_C27050	1.25146	0.000379333	0.154157	0.245987	1.0973	F	Up in Female
ASSEMBLY_C27059	1.29454	0.0064401	0.135802	0.177809	1.15874	F	Up in Female
ASSEMBLY_C27064	-0.770667	5.29e-05	-0.32154	0.102511	-0.449126	Both	Both
ASSEMBLY_C27080	1.12757	3.92e-07	0.0928286	0.48603	1.03475	F	Up in Female
ASSEMBLY_C27102	1.2414	0.000256247	0.0561095	0.796645	1.18529	F	Up in Female
ASSEMBLY_C27107	-0.512375	0.153718	2.91111	1.91e-09	-3.42349	M	Up in Male
ASSEMBLY_C27127	0.725333	9.81e-05	0.191286	0.496026	0.534048	F	Up in Female
ASSEMBLY_C27157	-0.743208	4.29e-05	-0.233138	0.142985	-0.51007	M	Down in Female
ASSEMBLY_C27204	-0.194525	0.204931	0.674236	0.000546715	-0.868761	M	Up in Male
ASSEMBLY_C27231	-1.92922	2.23e-05	-0.44649	0.0795691	-1.48273	M	Down in Female
ASSEMBLY_C27257	-0.199883	0.543991	4.39524	2.64e-07	-4.59512	M	Up in Male
ASSEMBLY_C27272	-1.40717	1.04e-06	0.215412	0.169343	-1.62258	M	Down in Female
ASSEMBLY_C27280	0.606742	0.0159256	-0.235262	0.231874	0.842004	F	Up in Female
ASSEMBLY_C27283	2.92601	2.71e-09	0.0935571	0.441931	2.83245	F	Up in Female
ASSEMBLY_C27376	1.0266	6.75e-06	-0.278712	0.144224	1.30531	F	Up in Female
ASSEMBLY_C27417	0.863383	0.000183483	0.126793	0.548802	0.73659	F	Up in Female
ASSEMBLY_C27458	-1.14294	0.000326919	-0.033981	0.0525506	-1.10896	M	Down in Female
ASSEMBLY_C27459	1.65204	4.7e-05	0.12614	0.211869	1.5259	F	Up in Female
ASSEMBLY_C27463	1.50057	1.63e-05	-0.0404762	0.813501	1.54105	F	Up in Female
ASSEMBLY_C27491	0.900125	0.000220094	-0.086619	0.366502	0.986744	F	Up in Female
ASSEMBLY_C27492	-0.171292	0.372127	-1.023	4.89e-05	0.851704	F	Down in Male
ASSEMBLY_C27493	-0.622575	0.000471264	-0.359421	0.0585417	-0.263154	Both	Both
ASSEMBLY_C27571	-0.387867	0.115885	-0.72649	6.72e-05	0.338624	Both	Both
ASSEMBLY_C27594	1.29303	2.6e-05	0.185155	0.195753	1.10787	F	Up in Female
ASSEMBLY_C27606	0.210492	0.242439	1.03015	0.000208602	-0.819663	M	Up in Male
ASSEMBLY_C27640	1.16878	0.000474419	0.149788	0.237967	1.019	F	Up in Female
ASSEMBLY_C27641	0.721592	0.230635	2.44114	9.65e-05	-1.71955	M	Up in Male
ASSEMBLY_C27659	0.860583	0.00689709	0.234083	0.105123	0.6265	F	Up in Female
ASSEMBLY_C27704	0.727792	0.0295916	0.38106	0.337563	0.346732	Both	Both
ASSEMBLY_C27726	-3.29698	2.1e-08	-0.220864	0.213472	-3.07612	M	Down in Female
ASSEMBLY_C27773	1.57001	5.71e-05	0.0330905	0.851512	1.53692	F	Up in Female
ASSEMBLY_C27787	-1.14423	2.99e-06	0.0995	0.308932	-1.24373	M	Down in Female
ASSEMBLY_C27812	0.725317	0.00399866	0.0687833	0.788643	0.656533	F	Up in Female
ASSEMBLY_C27819	0.706933	0.00876552	-0.836683	0.070296	1.54362	F	Down in Male
ASSEMBLY_C27875	1.3761	6.99e-06	-0.153105	0.270798	1.5292	F	Up in Female
ASSEMBLY_C27876	-0.02405	0.940204	-0.769407	6.23e-06	0.745357	F	Down in Male
ASSEMBLY_C27889	-3.22218	3.1e-05	0.409281	0.20864	-3.63146	M	Down in Female
ASSEMBLY_C27971	-1.25245	0.00226585	-0.510955	0.0974142	-0.741495	M	Down in Female
ASSEMBLY_C27983	0.288192	0.136157	-0.649474	0.000420893	0.937665	F	Down in Male
ASSEMBLY_C27986	0.881475	0.0202166	0.0932238	0.654803	0.788251	F	Up in Female
ASSEMBLY_C28002	-0.7581	0.000549518	0.0550643	0.61285	-0.813164	M	Down in Female
ASSEMBLY_C28014	0.0449333	0.611862	0.59716	0.00769182	-0.552226	M	Up in Male
ASSEMBLY_C28047	1.11471	0.00314799	-0.113429	0.516217	1.22814	F	Up in Female
ASSEMBLY_C28088	2.15717	3.57e-06	-0.0981143	0.306146	2.25528	F	Up in Female
ASSEMBLY_C28111	1.58993	5.2e-05	0.142426	0.180311	1.44751	F	Up in Female
ASSEMBLY_C28133	3.66987	5.67e-09	-0.041531	0.841126	3.7114	F	Up in Female
ASSEMBLY_C28163	-1.46422	1.18e-06	0.137221	0.438735	-1.60144	M	Down in Female
ASSEMBLY_C28198	0.992317	0.000434636	-0.11984	0.286431	1.11216	F	Up in Female
ASSEMBLY_C28269	-1.45324	9.35e-06	0.249698	0.0895234	-1.70294	M	Down in Female
ASSEMBLY_C28270	1.4391	2.2e-05	0.216681	0.22983	1.22242	F	Up in Female
ASSEMBLY_C28320	1.12348	0.000294155	-0.0395024	0.71293	1.16299	F	Up in Female
ASSEMBLY_C28358	1.06806	0.000742323	-0.0769524	0.785888	1.14501	F	Up in Female
ASSEMBLY_C28365	1.06924	8.3e-05	0.154207	0.174449	0.915035	F	Up in Female
ASSEMBLY_C28385	0.677975	0.00201792	0.282969	0.0609136	0.395006	Both	Both
ASSEMBLY_C28432	1.98606	3.15e-08	0.262083	0.0604692	1.72398	F	Up in Female
ASSEMBLY_C28444	1.60791	8.35e-05	0.0315881	0.870696	1.57632	F	Up in Female
ASSEMBLY_C28477	0.967592	0.000256105	-0.159781	0.603147	1.12737	F	Up in Female
ASSEMBLY_C28532	1.0041	2.55e-07	-0.189617	0.0753624	1.19372	F	Up in Female
ASSEMBLY_C28546	-0.274842	0.152023	-1.94143	5.17e-05	1.66659	F	Down in Male
ASSEMBLY_C28560	-5.65846	9.33e-11	-1.06745	0.0636848	-4.59101	M	Down in Female
ASSEMBLY_C28629	0.22645	0.0451079	0.672486	0.000279133	-0.446036	Both	Both
ASSEMBLY_C28631	-0.202025	0.272755	-0.728938	0.000728825	0.526913	F	Down in Male
ASSEMBLY_C28634	0.513883	0.000844805	0.816531	0.075763	-0.302648	Both	Both
ASSEMBLY_C28705	0.788883	7.19e-05	0.0395833	0.672668	0.7493	F	Up in Female
ASSEMBLY_C28716	0.0675333	0.72582	-0.591476	0.0282648	0.65901	F	Down in Male
ASSEMBLY_C28797	1.80628	8.43e-05	-0.440643	0.248043	2.24693	F	Up in Female
ASSEMBLY_C28812	1.26313	8.13e-05	0.198755	0.307429	1.06438	F	Up in Female
ASSEMBLY_C28826	1.29735	0.00011582	-0.02695	0.797669	1.3243	F	Up in Female
ASSEMBLY_C28837	-0.327917	0.0876507	-1.57069	3.9e-07	1.24277	F	Down in Male
ASSEMBLY_C28849	1.73738	9.76e-06	-0.341533	0.502679	2.07892	F	Up in Female
ASSEMBLY_C28880	1.10866	3.32e-05	0.0654976	0.36419	1.04316	F	Up in Female
ASSEMBLY_C28925	0.694242	0.00270312	-0.321202	0.0599213	1.01544	F	Up in Female
ASSEMBLY_C28933	0.73605	0.00508234	0.373879	0.0662755	0.362171	Both	Both
ASSEMBLY_C28973	0.9538	2.61e-05	0.097069	0.463518	0.856731	F	Up in Female
ASSEMBLY_C28978	-0.64275	0.0623812	-0.676379	8.07e-05	0.0336286	Both	Both
ASSEMBLY_C28984	-1.2592	0.0381894	-0.267467	0.19471	-0.991733	M	Down in Female
ASSEMBLY_C29103	3.54117	3.96e-09	0.312048	0.202597	3.22913	F	Up in Female
ASSEMBLY_C29142	0.651642	0.00216332	0.115719	0.164549	0.535923	F	Up in Female
ASSEMBLY_C29195	-2.04407	0.000293358	-0.453524	0.230174	-1.59054	M	Down in Female
ASSEMBLY_C29256	2.46148	6.55e-08	0.418612	0.121312	2.04287	F	Up in Female
ASSEMBLY_C29259	1.39816	4.74e-05	-0.0106262	0.95473	1.40878	F	Up in Female
ASSEMBLY_C29338	0.587342	1.11e-07	-0.256905	0.202611	0.844246	F	Up in Female
ASSEMBLY_C29357	-0.28405	0.352482	-0.610131	0.0101974	0.326081	Both	Both
ASSEMBLY_C29362	-0.935092	2.27e-06	-0.000552381	0.997698	-0.934539	M	Down in Female
ASSEMBLY_C29366	-2.66756	3.66e-08	-0.199288	0.495499	-2.46827	M	Down in Female
ASSEMBLY_C29380	-0.403558	0.310859	1.31246	3.53e-07	-1.71602	M	Up in Male
ASSEMBLY_C29391	0.835392	0.00212022	-0.116098	0.570835	0.951489	F	Up in Female
ASSEMBLY_C29457	1.48458	2.23e-05	0.110595	0.358033	1.37399	F	Up in Female
ASSEMBLY_C29481	-1.81113	0.030786	-0.155548	4.86e-06	-1.65558	M	Down in Female
ASSEMBLY_C29497	1.53551	2.96e-05	0.396124	0.0606691	1.13938	F	Up in Female
ASSEMBLY_C29516	1.42496	4.62e-06	0.048081	0.772811	1.37688	F	Up in Female
ASSEMBLY_C29517	4.50715	1.33e-08	0.36506	0.321834	4.14209	F	Up in Female
ASSEMBLY_C29523	-0.733433	7.51e-05	0.125057	0.342898	-0.85849	M	Down in Female
ASSEMBLY_C29556	-1.2455	8.83e-05	-0.230848	0.401057	-1.01465	M	Down in Female
ASSEMBLY_C29580	0.685017	0.000131475	-0.00931429	0.956018	0.694331	F	Up in Female
ASSEMBLY_C29595	-0.690667	3.5e-05	-0.0753595	0.563561	-0.615307	M	Down in Female
ASSEMBLY_C29599	0.820233	9.65e-05	0.0604476	0.738652	0.759786	F	Up in Female
ASSEMBLY_C29683	0.681433	0.000580585	0.250926	0.223956	0.430507	Both	Both
ASSEMBLY_C29694	0.747517	0.000814815	0.0516786	0.876967	0.695838	F	Up in Female
ASSEMBLY_C29725	0.612458	2.67e-05	0.18724	0.0745332	0.425218	Both	Both
ASSEMBLY_C29752	2.27632	4.28e-07	0.0533857	0.554688	2.22294	F	Up in Female
ASSEMBLY_C29817	-5.60259	7.01e-09	-0.158731	0.732463	-5.44386	M	Down in Female
ASSEMBLY_C29840	1.19227	5.64e-05	-0.159626	0.390925	1.35189	F	Up in Female
ASSEMBLY_C29860	1.14149	0.000539439	0.0857333	0.635459	1.05576	F	Up in Female
ASSEMBLY_C29905	1.32837	3.43e-07	0.224917	0.108896	1.10345	F	Up in Female
ASSEMBLY_C29916	0.928308	1.41e-06	0.165005	0.416746	0.763304	F	Up in Female
ASSEMBLY_C29930	1.59955	9.89e-07	0.155664	0.219745	1.44389	F	Up in Female
ASSEMBLY_C29991	0.959575	0.000811543	-0.089669	0.351274	1.04924	F	Up in Female
ASSEMBLY_C30049	-0.346342	0.179662	-0.736788	0.000796464	0.390446	Both	Both
ASSEMBLY_C30053	-0.410508	0.20423	-1.02288	0.000797172	0.612375	F	Down in Male
ASSEMBLY_C30067	0.842792	0.0268805	0.216438	0.197412	0.626354	F	Up in Female
ASSEMBLY_C30089	3.52188	8.48e-09	0.125169	0.349587	3.39671	F	Up in Female
ASSEMBLY_C30108	0.158967	0.499133	-0.653119	0.000170716	0.812086	F	Down in Male
ASSEMBLY_C30137	-0.831675	0.0212681	-0.226586	0.33538	-0.605089	M	Down in Female
ASSEMBLY_C30161	-1.33572	4.74e-05	0.50819	0.220962	-1.84391	M	Down in Female
ASSEMBLY_C30166	1.52258	1.86e-07	-0.0792476	0.716299	1.60182	F	Up in Female
ASSEMBLY_C30171	0.945483	0.00226073	0.545079	0.073126	0.400405	Both	Both
ASSEMBLY_C30192	0.726983	0.00968051	-0.160998	0.595434	0.887981	F	Up in Female
ASSEMBLY_C30269	-1.61601	0.0133194	-0.338062	0.340484	-1.27795	M	Down in Female
ASSEMBLY_C30270	0.0121667	0.947652	-0.660626	0.00119037	0.672793	F	Down in Male
ASSEMBLY_C30271	0.303075	0.234076	1.63335	9.6e-08	-1.33028	M	Up in Male
ASSEMBLY_C30302	0.623767	0.033954	-0.19795	0.259231	0.821717	F	Up in Female
ASSEMBLY_C30339	0.056625	0.565297	-0.863312	5.12e-05	0.919937	F	Down in Male
ASSEMBLY_C30348	0.0621167	0.821576	1.23204	3.53e-06	-1.16992	M	Up in Male
ASSEMBLY_C30363	0.646342	0.00285062	0.125517	0.196413	0.520825	F	Up in Female
ASSEMBLY_C30461	-6.01186	6.33e-09	-0.479338	0.396434	-5.53252	M	Down in Female
ASSEMBLY_C30468	0.945417	1.67e-05	0.0751286	0.660614	0.870288	F	Up in Female
ASSEMBLY_C30569	-3.52029	1.01e-06	-0.698181	0.0839616	-2.82211	M	Down in Female
ASSEMBLY_C30725	0.00665833	0.972685	-1.15005	3.62e-06	1.15671	F	Down in Male
ASSEMBLY_C30759	-1.04748	0.000197722	-0.0285619	0.843522	-1.01892	M	Down in Female
ASSEMBLY_C30775	0.948192	0.000620241	0.169348	0.362439	0.778844	F	Up in Female
ASSEMBLY_C30785	1.82857	1.14e-06	-0.00340714	0.977229	1.83197	F	Up in Female
ASSEMBLY_C30822	1.786	3.56e-08	0.227726	0.0687592	1.55827	F	Up in Female
ASSEMBLY_C30825	1.19461	2.49e-05	-0.0454786	0.559355	1.24009	F	Up in Female
ASSEMBLY_C30852	-0.98585	1.07e-05	0.354993	0.124438	-1.34084	M	Down in Female
ASSEMBLY_C30884	1.39822	1.1e-05	0.095469	0.482403	1.30275	F	Up in Female
ASSEMBLY_C30921	-0.456733	0.146201	-1.05386	6.24e-06	0.597131	F	Down in Male
ASSEMBLY_C30934	-0.917508	7.58e-06	0.0103833	0.967621	-0.927892	M	Down in Female
ASSEMBLY_C31002	1.22523	3.65e-06	0.0764881	0.376895	1.14875	F	Up in Female
ASSEMBLY_C31004	0.972175	1.47e-06	1.15515	0.00636357	-0.182977	Both	Both
ASSEMBLY_C31045	-1.281	0.000134208	-0.488926	0.36495	-0.792074	M	Down in Female
ASSEMBLY_C31103	0.225	0.32886	0.737105	0.00728102	-0.512105	M	Up in Male
ASSEMBLY_C31147	-0.64065	0.000131719	-0.45786	0.0718634	-0.18279	Both	Both
ASSEMBLY_C31167	0.980475	9.61e-05	0.042131	0.840606	0.938344	F	Up in Female
ASSEMBLY_C31214	1.76687	1.83e-06	0.205252	0.0498283	1.56161	F	Up in Female
ASSEMBLY_C31231	-1.28337	3.58e-06	-0.542305	0.201016	-0.74107	M	Down in Female
ASSEMBLY_C31308	1.6317	4.18e-06	-0.21144	0.126539	1.84314	F	Up in Female
ASSEMBLY_C31424	-0.95925	2.32e-05	-0.0288762	0.821425	-0.930374	M	Down in Female
ASSEMBLY_C31469	-0.0629167	0.839284	0.660181	0.000164883	-0.723098	M	Up in Male
ASSEMBLY_C31474	-1.02401	0.0012618	-0.433093	0.0957855	-0.590915	M	Down in Female
ASSEMBLY_C31475	-0.179758	0.568348	1.27528	8.7e-05	-1.45504	M	Up in Male
ASSEMBLY_C31482	0.83735	0.00533124	0.111538	0.687448	0.725812	F	Up in Female
ASSEMBLY_C31508	-1.55405	3.25e-06	-0.21604	0.421805	-1.33801	M	Down in Female
ASSEMBLY_C3156	1.8853	8.29e-06	-0.210583	0.217922	2.09588	F	Up in Female
ASSEMBLY_C31612	-2.1524	0.000203572	-0.000814286	0.999211	-2.15159	M	Down in Female
ASSEMBLY_C31637	-0.671017	9.77e-07	-0.34635	0.253617	-0.324667	Both	Both
ASSEMBLY_C31701	-0.741217	0.011714	-0.0783024	0.832118	-0.662914	M	Down in Female
ASSEMBLY_C31703	1.42698	8.42e-05	-0.225931	0.646251	1.65291	F	Up in Female
ASSEMBLY_C31709	0.516708	0.000243287	-0.60791	0.284917	1.12462	F	Down in Male
ASSEMBLY_C31720	1.55707	0.000149015	0.0791238	0.449813	1.47795	F	Up in Female
ASSEMBLY_C31748	1.61173	1.77e-05	-0.0751929	0.745007	1.68693	F	Up in Female
ASSEMBLY_C31749	0.446092	0.400146	-1.00334	0.000144261	1.44943	F	Down in Male
ASSEMBLY_C31760	0.9987	0.00128582	-0.350395	0.0953297	1.3491	F	Up in Female
ASSEMBLY_C31854	2.56074	3.15e-08	0.374864	0.070902	2.18588	F	Up in Female
ASSEMBLY_C31911	1.06086	1.05e-05	0.168102	0.236485	0.892756	F	Up in Female
ASSEMBLY_C31920	2.18463	5.44e-06	-0.185607	0.132589	2.37023	F	Up in Female
ASSEMBLY_C31959	-0.928808	0.000100131	-0.201202	0.213141	-0.727606	M	Down in Female
ASSEMBLY_C32024	-1.19192	4.83e-05	-0.284855	0.392569	-0.90707	M	Down in Female
ASSEMBLY_C32035	-3.63048	4.38e-09	0.186781	0.352934	-3.81726	M	Down in Female
ASSEMBLY_C32065	0.598117	0.0191501	0.163217	0.328655	0.4349	Both	Both
ASSEMBLY_C32239	0.588375	0.00201654	0.0257857	0.938294	0.562589	F	Up in Female
ASSEMBLY_C32291	-1.73518	1.91e-08	-0.201486	0.158907	-1.5337	M	Down in Female
ASSEMBLY_C32301	-0.0671417	0.763756	-0.694502	2.98e-05	0.627361	F	Down in Male
ASSEMBLY_C32334	1.19938	0.000328947	-0.0361643	0.747238	1.23555	F	Up in Female
ASSEMBLY_C32345	0.746233	0.00499586	0.0232881	0.882541	0.722945	F	Up in Female
ASSEMBLY_C3697	0.793825	0.000140232	-0.22431	0.132584	1.01813	F	Up in Female
ASSEMBLY_C3732	-2.0362	9.77e-08	-0.0283167	0.789351	-2.00788	M	Down in Female
ASSEMBLY_C3861	2.22598	3.09e-07	-0.0447643	0.744425	2.27075	F	Up in Female
ASSEMBLY_C3930	1.8863	2.74e-06	0.0967619	0.717056	1.78954	F	Up in Female
ASSEMBLY_C3977	0.606367	0.0116632	0.0931143	0.685315	0.513252	F	Up in Female
ASSEMBLY_C4051	-1.59488	5.13e-06	0.105948	0.431648	-1.70083	M	Down in Female
ASSEMBLY_C4061	-1.2893	1.21e-05	-0.125488	0.551956	-1.16381	M	Down in Female
ASSEMBLY_C4120	4.00331	9.21e-09	0.208519	0.26711	3.79479	F	Up in Female
ASSEMBLY_C4160	0.632608	0.00540843	-0.11549	0.495444	0.748099	F	Up in Female
ASSEMBLY_C4257	1.18181	0.00109671	0.0369071	0.90087	1.1449	F	Up in Female
ASSEMBLY_C4270	5.27548	2.61e-09	0.385102	0.36693	4.89038	F	Up in Female
ASSEMBLY_C4280	-0.5888	0.0267589	-0.13159	0.330202	-0.45721	Both	Both
ASSEMBLY_C4286	-1.73336	1.63e-05	-0.0252238	0.90372	-1.70813	M	Down in Female
ASSEMBLY_C4301	-1.18103	0.0941825	-3.73097	0.000340014	2.54994	F	Down in Male
ASSEMBLY_C4304	-0.140533	0.392329	0.899567	2.63e-05	-1.0401	M	Up in Male
ASSEMBLY_C4328	-1.40399	2.13e-06	-0.294231	0.122683	-1.10976	M	Down in Female
ASSEMBLY_C4347	2.26239	6.77e-09	-0.0101667	0.935108	2.27256	F	Up in Female
ASSEMBLY_C4368	2.75891	1.18e-05	0.274793	0.589384	2.48412	F	Up in Female
ASSEMBLY_C4410	1.19049	3.2e-05	0.348533	0.109783	0.841958	F	Up in Female
ASSEMBLY_C4446	0.89555	0.00561105	-0.0199405	0.888289	0.91549	F	Up in Female
ASSEMBLY_C4471	0.705808	0.00106851	0.129826	0.383307	0.575982	F	Up in Female
ASSEMBLY_C4516	1.09531	4.03e-05	0.223667	0.350611	0.871642	F	Up in Female
ASSEMBLY_C4530	1.93979	1.8e-07	0.2105	0.0765696	1.72929	F	Up in Female
ASSEMBLY_C4559	0.9007	0.000186291	0.147617	0.48316	0.753083	F	Up in Female
ASSEMBLY_C4563	-0.107092	0.609641	-0.683029	0.000319366	0.575937	F	Down in Male
ASSEMBLY_C4628	1.1551	1.63e-06	0.110607	0.364427	1.04449	F	Up in Female
ASSEMBLY_C4636	5.48021	2.78e-10	0.20256	0.645115	5.27765	F	Up in Female
ASSEMBLY_C4705	0.0302083	0.872259	0.790395	6.51e-06	-0.760187	M	Up in Male
ASSEMBLY_C4751	1.23361	5.68e-06	0.229519	0.311871	1.00409	F	Up in Female
ASSEMBLY_C4773	-2.22976	2.54e-07	0.0651619	0.732702	-2.29492	M	Down in Female
ASSEMBLY_C4820	-0.991742	1.18e-07	-0.0849643	0.525171	-0.906777	M	Down in Female
ASSEMBLY_C4860	1.4089	4.2e-06	0.139552	0.161511	1.26935	F	Up in Female
ASSEMBLY_C4894	2.57692	4.05e-07	0.164688	0.0949932	2.41223	F	Up in Female
ASSEMBLY_C4904	-1.20335	2.72e-06	-0.020019	0.880746	-1.18333	M	Down in Female
ASSEMBLY_C4912	-1.16038	3.18e-05	-0.143314	0.573446	-1.01707	M	Down in Female
ASSEMBLY_C4933	0.132592	0.501398	1.66485	1.05e-06	-1.53226	M	Up in Male
ASSEMBLY_C4934	3.83747	6.86e-06	0.0660071	0.783383	3.77147	F	Up in Female
ASSEMBLY_C4944	0.672417	0.00367175	0.244202	0.113498	0.428214	Both	Both
ASSEMBLY_C4962	-0.844008	0.00274669	-0.0528881	0.81142	-0.79112	M	Down in Female
ASSEMBLY_C4975	1.11961	8.13e-07	0.291738	0.0539577	0.82787	F	Up in Female
ASSEMBLY_C5017	0.661908	0.00061959	0.249943	0.364915	0.411965	Both	Both
ASSEMBLY_C5128	0.0969667	0.833901	-0.67741	0.00305152	0.774376	F	Down in Male
ASSEMBLY_C5130	1.71637	4.85e-05	0.15256	0.0751221	1.56381	F	Up in Female
ASSEMBLY_C5133	-0.949908	1.8e-08	0.0587952	0.0140339	-1.0087	M	Down in Female
ASSEMBLY_C5146	-4.77034	2.51e-08	0.0836548	0.887792	-4.854	M	Down in Female
ASSEMBLY_C5173	0.495342	0.213478	0.823764	0.00410357	-0.328423	Both	Both
ASSEMBLY_C5174	3.06533	3.56e-05	-0.678281	0.164901	3.74361	F	Up in Female
ASSEMBLY_C5266	5.80978	3.56e-09	0.511912	0.218131	5.29787	F	Up in Female
ASSEMBLY_C5269	1.04932	4.96e-05	0.0949976	0.592417	0.954319	F	Up in Female
ASSEMBLY_C5270	1.54778	7.18e-08	0.160248	0.321202	1.38754	F	Up in Female
ASSEMBLY_C5313	2.32503	4.01e-05	0.305631	0.168553	2.01939	F	Up in Female
ASSEMBLY_C5319	-2.79878	5.44e-06	-0.575698	0.104169	-2.22309	M	Down in Female
ASSEMBLY_C5333	1.1686	2.57e-06	0.182445	0.315069	0.986155	F	Up in Female
ASSEMBLY_C5359	-2.71975	1.77e-06	-0.294771	0.0937793	-2.42498	M	Down in Female
ASSEMBLY_C5382	1.98667	1.56e-05	-0.0949667	0.817936	2.08164	F	Up in Female
ASSEMBLY_C5401	1.08732	9.11e-05	-0.0743	0.67239	1.16162	F	Up in Female
ASSEMBLY_C5408	0.690033	0.0627635	0.738981	0.0196476	-0.0489476	Both	Both
ASSEMBLY_C5433	1.882	2.31e-08	-0.247538	0.319797	2.12954	F	Up in Female
ASSEMBLY_C5435	-0.167667	0.543957	-0.751043	0.000439976	0.583376	F	Down in Male
ASSEMBLY_C5441	0.250475	0.475592	-0.984062	6.23e-05	1.23454	F	Down in Male
ASSEMBLY_C5463	1.13753	2.76e-05	-0.0647143	0.724072	1.20225	F	Up in Female
ASSEMBLY_C5502	1.46313	4.47e-06	0.144126	0.422275	1.31901	F	Up in Female
ASSEMBLY_C5530	-1.41073	0.000224815	-0.00434762	0.973851	-1.40638	M	Down in Female
ASSEMBLY_C5561	0.680542	0.202393	1.77717	2.58e-06	-1.09663	M	Up in Male
ASSEMBLY_C5589	2.12038	2.55e-05	-0.0366119	0.878872	2.157	F	Up in Female
ASSEMBLY_C5592	-0.347717	0.20669	1.09777	0.000640672	-1.44548	M	Up in Male
ASSEMBLY_C5596	1.39864	5.38e-05	-0.500267	0.0604735	1.89891	F	Up in Female
ASSEMBLY_C5642	1.19618	3.34e-05	0.0377405	0.861828	1.15844	F	Up in Female
ASSEMBLY_C5643	2.13829	9.81e-05	-0.0535429	0.637994	2.19183	F	Up in Female
ASSEMBLY_C5652	1.08664	5.15e-05	0.235288	0.0623623	0.851354	F	Up in Female
ASSEMBLY_C5661	1.70245	3.47e-07	0.148845	0.228242	1.5536	F	Up in Female
ASSEMBLY_C5672	1.33523	6.92e-05	0.136071	0.172475	1.19916	F	Up in Female
ASSEMBLY_C5689	1.01106	3.65e-05	0.16961	0.281464	0.841449	F	Up in Female
ASSEMBLY_C5693	1.13958	1.05e-06	-0.086419	0.44539	1.22599	F	Up in Female
ASSEMBLY_C5734	-0.994808	8.4e-05	-0.154671	0.639244	-0.840137	M	Down in Female
ASSEMBLY_C5736	3.95478	8.78e-08	0.166164	0.527671	3.78862	F	Up in Female
ASSEMBLY_C5761	-0.0989167	0.633832	0.843055	0.00496746	-0.941971	M	Up in Male
ASSEMBLY_C5770	-0.500542	0.0646034	1.03348	0.0372303	-1.53402	M	Up in Male
ASSEMBLY_C5783	1.98142	0.000161981	0.00239524	0.992375	1.97903	F	Up in Female
ASSEMBLY_C5786	1.68677	3.14e-07	0.038769	0.749988	1.64801	F	Up in Female
ASSEMBLY_C5824	-0.0581417	0.754778	0.632076	0.000416984	-0.690218	M	Up in Male
ASSEMBLY_C5825	1.15607	6.98e-06	-0.171388	0.222508	1.32746	F	Up in Female
ASSEMBLY_C5843	2.04756	3.46e-06	0.102912	0.58456	1.94465	F	Up in Female
ASSEMBLY_C5898	-0.360717	0.0607151	1.38583	3.72e-05	-1.74655	M	Up in Male
ASSEMBLY_C5916	-1.93923	9.76e-06	0.244626	0.436419	-2.18386	M	Down in Female
ASSEMBLY_C5925	1.57169	2.92e-07	-0.00288333	0.98554	1.57458	F	Up in Female
ASSEMBLY_C5955	0.629092	0.00307843	-0.0312	0.877166	0.660292	F	Up in Female
ASSEMBLY_C5958	0.302083	0.17111	0.93039	0.0368144	-0.628307	M	Up in Male
ASSEMBLY_C5996	-4.62143	1.72e-08	-1.01893	0.0697404	-3.6025	M	Down in Female
ASSEMBLY_C5998	-0.749567	0.0315919	0.0896405	0.884423	-0.839207	M	Down in Female
ASSEMBLY_C6015	3.01119	1.6e-06	-0.0736071	0.833758	3.0848	F	Up in Female
ASSEMBLY_C6018	1.32429	2.03e-05	-0.154395	0.15357	1.47869	F	Up in Female
ASSEMBLY_C6020	0.0303	0.929266	-0.839076	0.00321364	0.869376	F	Down in Male
ASSEMBLY_C6044	1.70879	0.000184316	-0.0492238	0.800452	1.75802	F	Up in Female
ASSEMBLY_C6049	-3.36821	6.46e-09	-0.0950238	0.741795	-3.27318	M	Down in Female
ASSEMBLY_C6055	1.34318	1.4e-06	-0.15734	0.112816	1.50052	F	Up in Female
ASSEMBLY_C6071	0.960933	2.11e-05	0.339081	0.0958224	0.621852	F	Up in Female
ASSEMBLY_C6072	-0.782625	0.0105644	-0.0187905	0.914516	-0.763835	M	Down in Female
ASSEMBLY_C6081	0.859642	0.000167161	-0.181148	0.23286	1.04079	F	Up in Female
ASSEMBLY_C6117	1.30856	1.14e-05	-0.162636	0.440007	1.47119	F	Up in Female
ASSEMBLY_C6148	0.869033	9.95e-05	0.0331929	0.91755	0.83584	F	Up in Female
ASSEMBLY_C6156	0.771425	0.00131179	0.0680119	0.630102	0.703413	F	Up in Female
ASSEMBLY_C6199	1.64298	9.35e-07	0.46289	0.0569103	1.18008	F	Up in Female
ASSEMBLY_C6202	-0.83415	0.472804	-1.10569	0.0043476	0.271536	Both	Both
ASSEMBLY_C6204	1.73181	9.93e-06	-0.0430048	0.845036	1.77481	F	Up in Female
ASSEMBLY_C6216	2.24207	1.19e-08	-0.0133405	0.940685	2.25541	F	Up in Female
ASSEMBLY_C6223	1.78679	1.03e-05	0.126883	0.366319	1.65991	F	Up in Female
ASSEMBLY_C6226	1.85999	6.04e-07	0.189024	0.134529	1.67097	F	Up in Female
ASSEMBLY_C6243	2.56595	3.66e-08	0.151388	0.491887	2.41456	F	Up in Female
ASSEMBLY_C6260	-0.989767	0.000247647	-0.759181	0.00218206	-0.230586	Both	Both
ASSEMBLY_C6261	-1.38587	0.000177757	0.293026	0.187532	-1.67889	M	Down in Female
ASSEMBLY_C6284	3.37517	5.99e-06	-0.139719	0.430961	3.51489	F	Up in Female
ASSEMBLY_C6295	-1.7942	1.19e-06	-0.0583786	0.63402	-1.73582	M	Down in Female
ASSEMBLY_C6302	-0.25735	0.153215	-1.60681	4.54e-06	1.34946	F	Down in Male
ASSEMBLY_C6319	1.63519	3.36e-06	0.0292857	0.731467	1.60591	F	Up in Female
ASSEMBLY_C6328	1.67096	5.16e-05	0.302169	0.214411	1.36879	F	Up in Female
ASSEMBLY_C6333	-1.02898	1.82e-05	-0.191148	0.130324	-0.837836	M	Down in Female
ASSEMBLY_C6337	-1.00274	0.0660526	-0.995257	0.0218617	-0.00748452	Both	Both
ASSEMBLY_C6410	-0.754192	0.0338724	-0.701826	0.117364	-0.0523655	Both	Both
ASSEMBLY_C6437	1.28712	1e-05	0.167557	0.101468	1.11956	F	Up in Female
ASSEMBLY_C6443	1.24276	5.96e-06	0.24379	0.0751564	0.998968	F	Up in Female
ASSEMBLY_C6446	0.0622417	0.729142	-0.66601	0.000933988	0.728251	F	Down in Male
ASSEMBLY_C6449	1.55622	0.000163499	-0.0476167	0.514872	1.60383	F	Up in Female
ASSEMBLY_C6458	-1.90219	1.66e-05	0.358926	0.056541	-2.26112	M	Down in Female
ASSEMBLY_C6482	0.877625	0.23504	-4.26236	9.78e-06	5.13999	F	Down in Male
ASSEMBLY_C6500	-0.911408	0.00277228	0.31206	0.0825137	-1.22347	M	Down in Female
ASSEMBLY_C6506	-1.54988	0.000167643	-0.66345	0.0990899	-0.886433	M	Down in Female
ASSEMBLY_C6527	-1.69022	1.1e-05	0.0522976	0.594995	-1.74251	M	Down in Female
ASSEMBLY_C6532	-2.73413	4.43e-05	-0.186667	0.358273	-2.54747	M	Down in Female
ASSEMBLY_C6533	2.26993	5.56e-09	0.154424	0.589524	2.1155	F	Up in Female
ASSEMBLY_C6560	-1.14264	1.23e-05	-0.00807381	0.972692	-1.13457	M	Down in Female
ASSEMBLY_C6567	-2.38949	8.99e-05	-0.0474024	0.832618	-2.34209	M	Down in Female
ASSEMBLY_C6583	1.76713	1.47e-05	0.112793	0.300115	1.65434	F	Up in Female
ASSEMBLY_C6598	1.09522	5.1e-05	0.126793	0.396784	0.968432	F	Up in Female
ASSEMBLY_C6685	0.02515	0.932543	-0.839252	0.00953067	0.864402	F	Down in Male
ASSEMBLY_C6705	-2.10028	5.55e-08	0.166138	0.32243	-2.26642	M	Down in Female
ASSEMBLY_C6732	0.984442	1.85e-07	-0.00679524	0.960661	0.991237	F	Up in Female
ASSEMBLY_C6737	2.26222	0.000197614	0.745983	0.141514	1.51624	F	Up in Female
ASSEMBLY_C6748	-0.598917	0.019277	-0.350993	0.0564463	-0.247924	Both	Both
ASSEMBLY_C6778	0.70855	0.000825013	0.177071	0.374326	0.531479	F	Up in Female
ASSEMBLY_C6780	-0.874483	0.00249716	-0.396017	0.0940885	-0.478467	Both	Both
ASSEMBLY_C6781	0.966817	0.000323975	-0.34291	0.217598	1.30973	F	Up in Female
ASSEMBLY_C6814	0.694533	4.1e-05	-0.421248	0.0718389	1.11578	F	Up in Female
ASSEMBLY_C6836	0.02145	0.931145	1.06512	0.000119917	-1.04367	M	Up in Male
ASSEMBLY_C6892	0.736783	0.00225004	-0.351693	0.0625876	1.08848	F	Up in Female
ASSEMBLY_C6893	1.15356	0.000239951	-0.0492833	0.473465	1.20284	F	Up in Female
ASSEMBLY_C6924	-2.11508	0.000467549	-0.264624	0.219935	-1.85046	M	Down in Female
ASSEMBLY_C6930	0.08105	0.500222	-0.643707	0.00174152	0.724757	F	Down in Male
ASSEMBLY_C6937	-2.26078	2.1e-05	-1.09928	0.067135	-1.1615	M	Down in Female
ASSEMBLY_C6953	0.655733	0.000117747	-0.119957	0.405535	0.77569	F	Up in Female
ASSEMBLY_C6958	0.944183	1.48e-06	0.0792738	0.35806	0.86491	F	Up in Female
ASSEMBLY_C6961	0.864925	4.57e-06	0.197795	0.0683738	0.66713	F	Up in Female
ASSEMBLY_C6983	1.04555	1.66e-05	-0.182895	0.381221	1.22845	F	Up in Female
ASSEMBLY_C6985	1.42381	7.99e-06	-0.0295357	0.821428	1.45334	F	Up in Female
ASSEMBLY_C6993	0.629525	0.00378266	0.0661738	0.744405	0.563351	F	Up in Female
ASSEMBLY_C7003	1.466	0.00341648	-0.157479	0.384198	1.62348	F	Up in Female
ASSEMBLY_C7005	-0.317492	0.0999254	0.739262	0.00112611	-1.05675	M	Up in Male
ASSEMBLY_C7026	0.08235	0.480933	1.91882	1.89e-07	-1.83647	M	Up in Male
ASSEMBLY_C7038	2.03339	4.84e-07	0.10026	0.371481	1.93313	F	Up in Female
ASSEMBLY_C7043	0.16975	0.578094	-1.53577	1.04e-06	1.70552	F	Down in Male
ASSEMBLY_C7051	-1.7255	0.000927117	0.00858333	0.975474	-1.73408	M	Down in Female
ASSEMBLY_C7053	-0.795475	7.78e-05	0.17991	0.412868	-0.975385	M	Down in Female
ASSEMBLY_C7084	1.60111	3.04e-06	-0.242488	0.0851807	1.8436	F	Up in Female
ASSEMBLY_C7102	1.376	2.19e-08	0.317986	0.0922775	1.05801	F	Up in Female
ASSEMBLY_C7116	0.942717	1.11e-05	0.5356	0.112	0.407117	Both	Both
ASSEMBLY_C7148	2.87863	1.43e-07	0.0462119	0.745977	2.83242	F	Up in Female
ASSEMBLY_C7202	-5.81837	1.75e-08	-0.986543	0.224842	-4.83183	M	Down in Female
ASSEMBLY_C7236	1.03782	0.00057861	-0.424331	0.14612	1.46215	F	Up in Female
ASSEMBLY_C7256	2.71577	2.41e-09	0.11716	0.346508	2.59862	F	Up in Female
ASSEMBLY_C7272	1.427	0.000110963	0.00785714	0.96452	1.41914	F	Up in Female
ASSEMBLY_C7294	0.748992	0.000136587	0.0979143	0.297424	0.651077	F	Up in Female
ASSEMBLY_C7334	1.0166	1.23e-05	0.415788	0.119943	0.600812	F	Up in Female
ASSEMBLY_C7337	1.35326	5.14e-07	0.220286	0.160172	1.13297	F	Up in Female
ASSEMBLY_C7343	1.64207	1.14e-07	-0.21381	0.128986	1.85588	F	Up in Female
ASSEMBLY_C7347	1.45112	0.000534325	-0.296	0.213345	1.74712	F	Up in Female
ASSEMBLY_C7350	0.781933	0.000217905	0.221876	0.103555	0.560057	F	Up in Female
ASSEMBLY_C7359	-1.50331	1.04e-05	0.419807	0.0777045	-1.92312	M	Down in Female
ASSEMBLY_C7376	5.32512	1.86e-12	0.0344738	0.935435	5.29064	F	Up in Female
ASSEMBLY_C7381	-1.12599	0.00431108	0.612824	0.157393	-1.73882	M	Down in Female
ASSEMBLY_C7383	2.4921	1.18e-07	-0.0519167	0.718067	2.54402	F	Up in Female
ASSEMBLY_C7392	3.26002	4.88e-07	0.0569595	0.817858	3.20306	F	Up in Female
ASSEMBLY_C7397	1.09697	4.41e-05	-0.112633	0.630748	1.2096	F	Up in Female
ASSEMBLY_C7406	3.80488	2.45e-09	0.321236	0.111334	3.48364	F	Up in Female
ASSEMBLY_C7451	0.711683	3.4e-05	0.127321	0.583607	0.584362	F	Up in Female
ASSEMBLY_C7469	0.579133	0.181204	-0.661262	0.0171961	1.2404	F	Down in Male
ASSEMBLY_C7496	-1.29952	2.22e-06	0.124907	0.480703	-1.42442	M	Down in Female
ASSEMBLY_C7498	1.08349	0.000127905	-0.257064	0.190901	1.34056	F	Up in Female
ASSEMBLY_C7502	-1.99262	1.18e-07	-0.31874	0.0732562	-1.67388	M	Down in Female
ASSEMBLY_C7515	-0.740075	0.00071086	-0.068681	0.744952	-0.671394	M	Down in Female
ASSEMBLY_C7531	0.938325	0.00192764	-0.157669	0.114092	1.09599	F	Up in Female
ASSEMBLY_C7543	1.26606	2.26e-07	0.0204976	0.851887	1.24556	F	Up in Female
ASSEMBLY_C7548	-0.887492	2.72e-06	0.267824	0.0547061	-1.15532	M	Down in Female
ASSEMBLY_C7550	5.45733	1.15e-06	0.579362	0.274773	4.87797	F	Up in Female
ASSEMBLY_C7551	2.30366	5.57e-06	0.346917	0.314998	1.95674	F	Up in Female
ASSEMBLY_C7558	0.689483	5.55e-05	-0.186612	0.323124	0.876095	F	Up in Female
ASSEMBLY_C7570	0.71235	0.00213268	0.150957	0.217238	0.561393	F	Up in Female
ASSEMBLY_C7588	1.98801	4.94e-05	0.242086	0.10863	1.74592	F	Up in Female
ASSEMBLY_C7596	-0.6795	0.00612561	0.145567	0.715468	-0.825067	M	Down in Female
ASSEMBLY_C7605	-1.02175	0.0852383	-0.716893	0.00442138	-0.304857	Both	Both
ASSEMBLY_C7655	0.339675	0.19442	-0.696648	0.00339904	1.03632	F	Down in Male
ASSEMBLY_C7666	-2.02005	6.01e-07	0.497555	0.294359	-2.5176	M	Down in Female
ASSEMBLY_C7677	-0.00536667	0.972547	-0.742664	2.31e-05	0.737298	F	Down in Male
ASSEMBLY_C7691	0.961525	0.000237213	-0.0685524	0.484149	1.03008	F	Up in Female
ASSEMBLY_C7693	1.41132	8.67e-06	-0.193205	0.299158	1.60453	F	Up in Female
ASSEMBLY_C7704	1.10529	0.000285954	-0.275398	0.209218	1.38069	F	Up in Female
ASSEMBLY_C7711	-1.98009	0.00437509	-0.363719	0.119594	-1.61637	M	Down in Female
ASSEMBLY_C7721	-0.226792	0.0957011	-1.01623	0.00130152	0.789435	F	Down in Male
ASSEMBLY_C7728	-3.1154	2.3e-05	-0.855212	0.104643	-2.26019	M	Down in Female
ASSEMBLY_C7749	3.4778	5.56e-06	0.338017	0.197518	3.13978	F	Up in Female
ASSEMBLY_C7764	-1.01123	0.000205743	-0.174374	0.0888184	-0.836851	M	Down in Female
ASSEMBLY_C7816	0.5941	0.00445811	-0.129062	0.100232	0.723162	F	Up in Female
ASSEMBLY_C7822	1.13023	0.0130204	0.0378905	0.890863	1.09234	F	Up in Female
ASSEMBLY_C7826	1.66219	5.1e-06	0.180862	0.191729	1.48133	F	Up in Female
ASSEMBLY_C7834	-2.05477	3.47e-07	0.0864833	0.623833	-2.14126	M	Down in Female
ASSEMBLY_C7854	-0.8057	0.00017261	0.0307452	0.876863	-0.836445	M	Down in Female
ASSEMBLY_C7868	0.0263417	0.903977	2.1478	3.11e-05	-2.12146	M	Up in Male
ASSEMBLY_C7892	0.209225	0.113739	0.622348	0.00143935	-0.413123	Both	Both
ASSEMBLY_C7904	-0.0534583	0.702706	0.690629	2.19e-05	-0.744087	M	Up in Male
ASSEMBLY_C7916	1.05121	1.18e-05	0.136519	0.383206	0.914689	F	Up in Female
ASSEMBLY_C7964	1.68404	0.0016879	-0.146638	0.340446	1.83068	F	Up in Female
ASSEMBLY_C7977	1.87658	4.86e-05	-0.130607	0.571757	2.00719	F	Up in Female
ASSEMBLY_C7982	2.51426	7.27e-08	0.118343	0.251124	2.39592	F	Up in Female
ASSEMBLY_C8006	-1.73156	1.23e-07	-0.284176	0.272558	-1.44738	M	Down in Female
ASSEMBLY_C8007	0.7673	6.92e-05	-0.00914762	0.942257	0.776448	F	Up in Female
ASSEMBLY_C8018	-3.95933	1.22e-10	-1.13711	0.0632851	-2.82221	M	Down in Female
ASSEMBLY_C8024	-1.0268	0.000996723	-1.08087	0.0699193	0.0540667	Both	Both
ASSEMBLY_C8028	0.893992	0.0179488	-0.536136	0.142422	1.43013	F	Up in Female
ASSEMBLY_C8033	-0.478867	0.106601	-0.589107	0.00447429	0.11024	Both	Both
ASSEMBLY_C8070	0.92955	1.89e-05	0.151226	0.0842376	0.778324	F	Up in Female
ASSEMBLY_C8074	5.00319	3.35e-08	0.414931	0.554648	4.58826	F	Up in Female
ASSEMBLY_C8108	1.78985	0.000353506	-0.220352	0.437445	2.0102	F	Up in Female
ASSEMBLY_C8130	3.002	2.18e-06	0.276126	0.371481	2.72587	F	Up in Female
ASSEMBLY_C8146	2.56681	3.92e-07	0.122833	0.237545	2.44398	F	Up in Female
ASSEMBLY_C8175	0.0893667	0.310859	-0.760179	9.24e-06	0.849545	F	Down in Male
ASSEMBLY_C8181	1.0634	0.0232249	0.59066	0.107504	0.47274	Both	Both
ASSEMBLY_C8192	-0.86515	0.000475293	0.252764	0.0551936	-1.11791	M	Down in Female
ASSEMBLY_C8195	-2.00072	2.76e-05	-0.16636	0.506008	-1.83436	M	Down in Female
ASSEMBLY_C8234	-0.632333	0.0773617	2.36504	1.18e-08	-2.99737	M	Up in Male
ASSEMBLY_C8238	0.0906333	0.641182	-0.74169	8.46e-05	0.832324	F	Down in Male
ASSEMBLY_C8246	0.721642	0.00238657	-0.0476548	0.468954	0.769296	F	Up in Female
ASSEMBLY_C8249	2.09831	6.69e-08	0.244338	0.2227	1.85397	F	Up in Female
ASSEMBLY_C8261	0.949108	8.27e-05	0.202881	0.284413	0.746227	F	Up in Female
ASSEMBLY_C8276	-4.54985	4.88e-10	-0.469705	0.0903193	-4.08015	M	Down in Female
ASSEMBLY_C8286	2.87148	1.58e-07	0.34439	0.0554337	2.52708	F	Up in Female
ASSEMBLY_C8287	-0.0222167	0.927956	-1.14388	2.45e-05	1.12166	F	Down in Male
ASSEMBLY_C8305	-1.54544	4.35e-07	-0.16219	0.0496829	-1.38325	M	Down in Female
ASSEMBLY_C8308	-3.05716	5.98e-08	-0.378724	0.0640405	-2.67843	M	Down in Female
ASSEMBLY_C8317	2.24844	2.02e-07	0.0871857	0.33123	2.16126	F	Up in Female
ASSEMBLY_C8330	-0.967675	1.8e-07	0.155595	0.490833	-1.12327	M	Down in Female
ASSEMBLY_C8333	0.120117	0.451573	-0.82101	0.00139711	0.941126	F	Down in Male
ASSEMBLY_C8335	0.296208	0.453799	2.7551	0.0130285	-2.45889	M	Up in Male
ASSEMBLY_C8365	-0.208525	0.0575226	-0.710755	7.86e-05	0.50223	F	Down in Male
ASSEMBLY_C8394	2.35582	3.53e-08	0.109031	0.410232	2.24679	F	Up in Female
ASSEMBLY_C8412	1.49188	7.39e-05	0.280729	0.155509	1.21115	F	Up in Female
ASSEMBLY_C8428	-0.524183	0.383405	1.05785	5.93e-05	-1.58203	M	Up in Male
ASSEMBLY_C8435	1.27439	0.0405461	-0.18761	0.473972	1.462	F	Up in Female
ASSEMBLY_C8451	-1.43403	1.57e-07	-0.105067	0.273581	-1.32897	M	Down in Female
ASSEMBLY_C8492	2.23195	2.81e-05	-0.479052	0.0884252	2.711	F	Up in Female
ASSEMBLY_C8510	-0.413858	0.075111	3.63008	3.45e-06	-4.04394	M	Up in Male
ASSEMBLY_C8521	1.84357	9.52e-08	0.193321	0.256125	1.65025	F	Up in Female
ASSEMBLY_C8533	0.838017	2.59e-06	0.547119	0.000588555	0.290898	Both	Both
ASSEMBLY_C8535	-0.606175	0.0988832	0.605374	0.0116664	-1.21155	M	Down in Female
ASSEMBLY_C8557	1.77579	6.89e-06	-0.113519	0.396592	1.88931	F	Up in Female
ASSEMBLY_C8580	-1.20872	2.06e-05	-0.122245	0.00240492	-1.08647	M	Down in Female
ASSEMBLY_C8593	-0.167075	0.59647	-1.86337	4.36e-05	1.6963	F	Down in Male
ASSEMBLY_C8613	2.50418	5.91e-08	0.144762	0.376774	2.35942	F	Up in Female
ASSEMBLY_C8628	0.786142	0.000649685	-0.0665976	0.763172	0.852739	F	Up in Female
ASSEMBLY_C8632	1.6456	3.83e-07	0.162807	0.194234	1.48279	F	Up in Female
ASSEMBLY_C8635	-0.771525	0.000311204	0.00676667	0.972315	-0.778292	M	Down in Female
ASSEMBLY_C8663	-0.518317	0.0780345	-0.912476	0.000325078	0.39416	Both	Both
ASSEMBLY_C8684	-1.54053	2.7e-06	0.170943	0.18237	-1.71148	M	Down in Female
ASSEMBLY_C8686	1.41516	0.000444034	0.0905357	0.729606	1.32462	F	Up in Female
ASSEMBLY_C8712	2.1033	2.32e-08	0.312098	0.158857	1.7912	F	Up in Female
ASSEMBLY_C8757	1.00897	1.28e-05	0.130426	0.339705	0.878549	F	Up in Female
ASSEMBLY_C8765	-1.34949	3.04e-05	-0.0225119	0.920817	-1.32698	M	Down in Female
ASSEMBLY_C8785	-0.182217	0.0688188	-0.714779	0.00434353	0.532562	F	Down in Male
ASSEMBLY_C8812	1.1024	1.79e-06	-0.1556	0.251151	1.258	F	Up in Female
ASSEMBLY_C8822	1.55255	1.25e-05	0.172869	0.0658828	1.37968	F	Up in Female
ASSEMBLY_C8837	1.42572	8.02e-07	0.0704952	0.495302	1.35523	F	Up in Female
ASSEMBLY_C8843	-0.8032	2.43e-05	0.192176	0.172489	-0.995376	M	Down in Female
ASSEMBLY_C8849	1.61013	0.010745	-0.0132833	0.954697	1.62342	F	Up in Female
ASSEMBLY_C8875	2.47061	5.9e-06	0.0642071	0.579789	2.4064	F	Up in Female
ASSEMBLY_C8878	0.621308	0.000684386	0.140188	0.411532	0.48112	Both	Both
ASSEMBLY_C8913	0.673192	0.0133576	-0.137193	0.591756	0.810385	F	Up in Female
ASSEMBLY_C8934	1.49164	5.43e-05	-0.111488	0.344658	1.60313	F	Up in Female
ASSEMBLY_C8943	0.912508	0.000146006	0.24066	0.180062	0.671849	F	Up in Female
ASSEMBLY_C8985	0.0398167	0.841292	-1.01405	0.00163846	1.05386	F	Down in Male
ASSEMBLY_C9013	0.9648	2.14e-06	0.181407	0.186541	0.783393	F	Up in Female
ASSEMBLY_C9062	2.89467	8.5e-08	0.243929	0.0907821	2.65074	F	Up in Female
ASSEMBLY_C9069	1.18092	7.84e-05	0.588098	0.0929313	0.592819	F	Up in Female
ASSEMBLY_C9102	1.24759	3.75e-06	0.190474	0.379848	1.05712	F	Up in Female
ASSEMBLY_C9118	0.294533	0.152932	1.93055	8.24e-06	-1.63602	M	Up in Male
ASSEMBLY_C9145	-2.74072	5.59e-07	0.292993	0.295209	-3.03372	M	Down in Female
ASSEMBLY_C9148	0.0327917	0.862966	1.21739	0.000334048	-1.1846	M	Up in Male
ASSEMBLY_C9188	0.810358	4.26e-05	-0.0999167	0.529958	0.910275	F	Up in Female
ASSEMBLY_C9194	-0.260708	0.0522763	-0.67414	0.0420451	0.413432	Both	Both
ASSEMBLY_C9199	1.19183	4.67e-07	0.0661238	0.562436	1.12571	F	Up in Female
ASSEMBLY_C9245	0.614617	0.0269895	0.020019	0.934625	0.594598	F	Up in Female
ASSEMBLY_C9268	-1.54987	5.13e-05	0.122269	0.533545	-1.67214	M	Down in Female
ASSEMBLY_C9290	0.705717	0.000213165	-0.206781	0.133591	0.912498	F	Up in Female
ASSEMBLY_C9320	0.183267	0.176363	0.685407	0.00168283	-0.50214	M	Up in Male
ASSEMBLY_C9348	0.0273333	0.77143	0.740536	0.000210181	-0.713202	M	Up in Male
ASSEMBLY_C9361	-1.16691	6.3e-05	-0.172114	0.2694	-0.994794	M	Down in Female
ASSEMBLY_C9369	1.31717	7.71e-06	-0.00805	0.937157	1.32522	F	Up in Female
ASSEMBLY_C9370	-0.368642	0.177937	1.01597	0.000200482	-1.38461	M	Up in Male
ASSEMBLY_C9380	0.796817	0.014457	0.0586119	0.852275	0.738205	F	Up in Female
ASSEMBLY_C9413	-2.9889	3.24e-07	0.172781	0.620374	-3.16168	M	Down in Female
ASSEMBLY_C9476	1.41835	0.000189695	0.160781	0.341495	1.25757	F	Up in Female
ASSEMBLY_C9478	2.20695	6.9e-05	-0.387171	0.339748	2.59412	F	Up in Female
ASSEMBLY_C9484	0.601875	0.0108718	0.108364	0.18891	0.493511	Both	Both
ASSEMBLY_C9504	1.2453	3.01e-05	0.0361452	0.832578	1.20915	F	Up in Female
ASSEMBLY_C9510	1.63688	5.41e-08	0.094069	0.513495	1.54281	F	Up in Female
ASSEMBLY_C9513	2.05423	2.44e-07	0.100807	0.445345	1.95343	F	Up in Female
ASSEMBLY_C9529	0.429183	0.151291	-1.11429	2.19e-05	1.54347	F	Down in Male
ASSEMBLY_C9556	1.03503	5.34e-05	0.0693667	0.80402	0.965658	F	Up in Female
ASSEMBLY_C9558	0.59605	0.000186971	0.0500714	0.74233	0.545979	F	Up in Female
ASSEMBLY_C9562	1.47885	2.84e-07	0.0431143	0.633469	1.43574	F	Up in Female
ASSEMBLY_C9601	0.841592	0.000612035	0.165733	0.333488	0.675858	F	Up in Female
ASSEMBLY_C9628	1.62739	9.52e-05	0.247721	0.101508	1.37967	F	Up in Female
ASSEMBLY_C9640	2.5755	1.43e-08	-0.0559286	0.72717	2.63143	F	Up in Female
ASSEMBLY_C9643	-1.02668	6.66e-05	0.0858167	0.526268	-1.1125	M	Down in Female
ASSEMBLY_C9646	0.622717	0.000873685	0.0365881	0.706543	0.586129	F	Up in Female
ASSEMBLY_C9647	1.81671	3.76e-05	0.0576571	0.766849	1.75905	F	Up in Female
ASSEMBLY_C9655	1.749	6.4e-06	-0.0306024	0.868256	1.7796	F	Up in Female
ASSEMBLY_C9698	1.96293	1.8e-07	0.22901	0.0801586	1.73392	F	Up in Female
ASSEMBLY_C9705	-0.966683	0.00939686	-0.180712	0.394721	-0.785971	M	Down in Female
ASSEMBLY_C9710	-2.26043	0.00372638	-0.3261	0.202513	-1.93433	M	Down in Female
ASSEMBLY_C9741	1.2689	1.87e-05	0.33206	0.16269	0.93684	F	Up in Female
ASSEMBLY_C9749	-1.86455	0.0460919	-0.545936	0.16757	-1.31861	M	Down in Female
ASSEMBLY_C9752	1.50296	1.08e-06	0.0956952	0.693453	1.40726	F	Up in Female
ASSEMBLY_C9775	2.28564	2.16e-08	0.0351286	0.815935	2.25051	F	Up in Female
ASSEMBLY_C9799	1.33953	1.07e-05	0.276936	0.137522	1.06259	F	Up in Female
ASSEMBLY_C9800	-1.68972	2.25e-05	0.670005	0.119775	-2.35973	M	Down in Female
ASSEMBLY_C9870	-0.633758	0.0041837	-0.284552	0.335105	-0.349206	Both	Both
ASSEMBLY_C9873	-1.46835	1.46e-06	0.3665	0.0558632	-1.83485	M	Down in Female
ASSEMBLY_C9884	2.39378	8.02e-07	0.169726	0.343003	2.22405	F	Up in Female
ASSEMBLY_C9898	-0.766558	0.0162695	0.310876	0.523124	-1.07743	M	Down in Female
ASSEMBLY_REP_C1000	1.90092	2.33e-06	-0.160176	0.249126	2.06109	F	Up in Female
ASSEMBLY_REP_C10040	2.09135	8.45e-07	0.479705	0.070902	1.61165	F	Up in Female
ASSEMBLY_REP_C10057	-1.04491	0.000147547	-0.215083	0.308592	-0.829825	M	Down in Female
ASSEMBLY_REP_C1006	1.04773	0.0013704	0.363752	0.134712	0.683973	F	Up in Female
ASSEMBLY_REP_C101	0.0434417	0.76633	0.772764	0.00040553	-0.729323	M	Up in Male
ASSEMBLY_REP_C1010	0.271867	0.118533	-0.898755	0.000210778	1.17062	F	Down in Male
ASSEMBLY_REP_C10189	1.73263	6.01e-06	-0.0633071	0.52215	1.79593	F	Up in Female
ASSEMBLY_REP_C102	2.26372	1.55e-09	0.0716452	0.896823	2.19208	F	Up in Female
ASSEMBLY_REP_C10200	0.646108	0.00309968	-0.256143	0.100883	0.902251	F	Up in Female
ASSEMBLY_REP_C10225	-1.26883	5.43e-05	-0.0374143	0.877671	-1.23142	M	Down in Female
ASSEMBLY_REP_C10230	-0.837108	0.00167757	-0.1039	0.244935	-0.733208	M	Down in Female
ASSEMBLY_REP_C1026	1.18891	2.4e-07	0.123624	0.0977073	1.06528	F	Up in Female
ASSEMBLY_REP_C1030	0.858983	0.000186988	-0.189933	0.487602	1.04892	F	Up in Female
ASSEMBLY_REP_C1034	1.45629	0.00248084	0.362445	0.0552553	1.09385	F	Up in Female
ASSEMBLY_REP_C10463	-1.18467	7.69e-05	0.16494	0.252033	-1.34962	M	Down in Female
ASSEMBLY_REP_C10468	1.67532	7.12e-08	0.14756	0.17211	1.52776	F	Up in Female
ASSEMBLY_REP_C1048	1.30765	1.37e-06	0.152398	0.224967	1.15525	F	Up in Female
ASSEMBLY_REP_C1050	1.15709	0.224378	2.71537	0.00188756	-1.55828	M	Up in Male
ASSEMBLY_REP_C10507	-1.34597	0.00235886	0.288214	0.34711	-1.63418	M	Down in Female
ASSEMBLY_REP_C10521	0.983067	2.96e-05	-0.0503048	0.874092	1.03337	F	Up in Female
ASSEMBLY_REP_C10528	1.29848	6.33e-06	0.210271	0.15587	1.0882	F	Up in Female
ASSEMBLY_REP_C1054	2.2339	2.89e-06	-0.311124	0.300195	2.54502	F	Up in Female
ASSEMBLY_REP_C1055	-1.51494	0.00358215	-1.32275	0.128259	-0.192189	Both	Both
ASSEMBLY_REP_C10555	0.71475	0.00714449	0.1379	0.256101	0.57685	F	Up in Female
ASSEMBLY_REP_C10576	0.685125	0.000494997	-0.13714	0.402431	0.822265	F	Up in Female
ASSEMBLY_REP_C1058	0.536842	0.0684662	-1.73193	1.06e-06	2.26878	F	Down in Male
ASSEMBLY_REP_C1065	5.71454	2.66e-09	0.943555	0.128716	4.77099	F	Up in Female
ASSEMBLY_REP_C1066	0.935942	3.29e-05	0.114374	0.5784	0.821568	F	Up in Female
ASSEMBLY_REP_C10660	2.10747	5.34e-05	-0.263883	0.109166	2.37136	F	Up in Female
ASSEMBLY_REP_C10694	2.37997	7.15e-07	0.140645	0.409026	2.23933	F	Up in Female
ASSEMBLY_REP_C1071	-0.175017	0.205434	0.702007	0.000603435	-0.877024	M	Up in Male
ASSEMBLY_REP_C10714	1.05961	4.64e-06	-0.0992833	0.202685	1.15889	F	Up in Female
ASSEMBLY_REP_C1074	1.16352	3.31e-05	0.165298	0.0979674	0.998227	F	Up in Female
ASSEMBLY_REP_C10766	-1.24171	1.1e-06	-0.160881	0.596837	-1.08083	M	Down in Female
ASSEMBLY_REP_C1077	0.391967	0.446986	-1.70961	0.00159969	2.10158	F	Down in Male
ASSEMBLY_REP_C10772	0.615617	0.000217359	0.178826	0.151322	0.43679	Both	Both
ASSEMBLY_REP_C108	7.11491	5e-09	1.14054	0.196029	5.97437	F	Up in Female
ASSEMBLY_REP_C10875	1.67365	1.17e-07	0.174457	0.0768994	1.49919	F	Up in Female
ASSEMBLY_REP_C1089	-0.903067	1.39e-05	0.222979	0.179632	-1.12605	M	Down in Female
ASSEMBLY_REP_C10921	0.183742	0.0529039	0.911195	4.27e-05	-0.727454	M	Up in Male
ASSEMBLY_REP_C10927	1.20393	9.37e-05	0.0439476	0.802967	1.15999	F	Up in Female
ASSEMBLY_REP_C1094	-0.872225	0.00233059	0.0349238	0.910392	-0.907149	M	Down in Female
ASSEMBLY_REP_C10973	0.97245	2.1e-05	0.000688095	0.997698	0.971762	F	Up in Female
ASSEMBLY_REP_C1100	-1.33533	5.11e-08	0.0297381	0.828846	-1.36507	M	Down in Female
ASSEMBLY_REP_C1101	0.8346	0.0101684	-0.0997643	0.726208	0.934364	F	Up in Female
ASSEMBLY_REP_C11072	1.80142	0.000111657	-0.143276	0.280989	1.94469	F	Up in Female
ASSEMBLY_REP_C11074	2.10917	5.93e-06	-0.285474	0.0556158	2.39464	F	Up in Female
ASSEMBLY_REP_C1112	7.19243	1.07e-09	-0.0669024	0.931496	7.25934	F	Up in Female
ASSEMBLY_REP_C11136	0.721658	7.94e-05	0.0345119	0.803042	0.687146	F	Up in Female
ASSEMBLY_REP_C11151	0.875658	0.000112149	0.251502	0.242844	0.624156	F	Up in Female
ASSEMBLY_REP_C11197	1.10152	1.14e-06	0.156343	0.236805	0.945174	F	Up in Female
ASSEMBLY_REP_C11270	2.03625	1.21e-05	-0.354538	0.182626	2.39079	F	Up in Female
ASSEMBLY_REP_C1133	2.17896	6.57e-08	0.0858667	0.673342	2.09309	F	Up in Female
ASSEMBLY_REP_C11363	0.116967	0.376061	-0.676419	0.000142737	0.793386	F	Down in Male
ASSEMBLY_REP_C1137	0.682908	0.000732364	0.106943	0.645212	0.575965	F	Up in Female
ASSEMBLY_REP_C11386	1.30038	0.000200713	0.15219	0.368322	1.14819	F	Up in Female
ASSEMBLY_REP_C11441	2.01887	2.57e-07	0.0614048	0.770551	1.95747	F	Up in Female
ASSEMBLY_REP_C11448	1.49598	6.17e-06	-0.0343857	0.878418	1.53036	F	Up in Female
ASSEMBLY_REP_C115	-1.83304	0.00200024	-0.893557	0.0574171	-0.939485	M	Down in Female
ASSEMBLY_REP_C1152	1.42575	1.31e-06	0.209724	0.158037	1.21603	F	Up in Female
ASSEMBLY_REP_C11568	-1.01576	4.55e-07	-0.0885905	0.606476	-0.927168	M	Down in Female
ASSEMBLY_REP_C11570	5.07217	1.8e-09	0.0648405	0.842819	5.00733	F	Up in Female
ASSEMBLY_REP_C11587	1.67669	0.000272392	0.335283	0.552337	1.34141	F	Up in Female
ASSEMBLY_REP_C11599	1.56674	4.76e-05	-0.141357	0.122969	1.7081	F	Up in Female
ASSEMBLY_REP_C1161	-1.83294	4.05e-05	-0.676624	0.238676	-1.15632	M	Down in Female
ASSEMBLY_REP_C11617	0.935267	0.000276046	0.385817	0.12909	0.54945	F	Up in Female
ASSEMBLY_REP_C11650	4.22433	3.43e-07	0.00982619	0.972101	4.2145	F	Up in Female
ASSEMBLY_REP_C11781	0.11205	0.369512	0.820993	6.21e-07	-0.708943	M	Up in Male
ASSEMBLY_REP_C1182	6.30185	1.63e-09	0.512805	0.389292	5.78905	F	Up in Female
ASSEMBLY_REP_C1183	1.42263	2.55e-06	0.028169	0.850738	1.39446	F	Up in Female
ASSEMBLY_REP_C11861	3.93139	4.68e-08	0.201448	0.487561	3.72994	F	Up in Female
ASSEMBLY_REP_C1187	1.81695	4.68e-07	-0.1276	0.398766	1.94455	F	Up in Female
ASSEMBLY_REP_C119	-1.55984	5.67e-08	-0.0404238	0.817445	-1.51942	M	Down in Female
ASSEMBLY_REP_C11912	2.55401	1.5e-05	-0.0245548	0.782996	2.57856	F	Up in Female
ASSEMBLY_REP_C11949	1.59582	0.000745025	-0.17481	0.268106	1.77063	F	Up in Female
ASSEMBLY_REP_C11953	1.01218	0.000296488	0.0975167	0.549666	0.914667	F	Up in Female
ASSEMBLY_REP_C11987	-0.911042	9.08e-05	-0.207779	0.151274	-0.703263	M	Down in Female
ASSEMBLY_REP_C1199	1.30452	4.44e-05	0.268686	0.271281	1.03583	F	Up in Female
ASSEMBLY_REP_C1203	-0.173917	0.438846	-0.99859	3.43e-05	0.824674	F	Down in Male
ASSEMBLY_REP_C12049	2.03717	5.69e-07	0.181505	0.159287	1.85567	F	Up in Female
ASSEMBLY_REP_C121	1.26154	6.41e-06	0.251395	0.121423	1.01015	F	Up in Female
ASSEMBLY_REP_C1212	1.16461	2.93e-07	-0.179698	0.0744397	1.34431	F	Up in Female
ASSEMBLY_REP_C12161	1.51606	4.4e-06	-0.837838	0.107716	2.3539	F	Up in Female
ASSEMBLY_REP_C12205	2.1252	8e-05	0.0902905	0.168071	2.03491	F	Up in Female
ASSEMBLY_REP_C1222	4.52918	7.89e-07	0.580998	0.21416	3.94818	F	Up in Female
ASSEMBLY_REP_C12326	-3.13643	0.000126268	-0.162419	0.600877	-2.97401	M	Down in Female
ASSEMBLY_REP_C12328	1.93359	7.78e-06	0.169236	0.36792	1.76436	F	Up in Female
ASSEMBLY_REP_C1233	1.81486	0.000143285	0.284643	0.171944	1.53022	F	Up in Female
ASSEMBLY_REP_C1243	3.83719	1.42e-06	0.0735548	0.696562	3.76364	F	Up in Female
ASSEMBLY_REP_C12439	0.875558	0.00050764	-0.102043	0.265816	0.977601	F	Up in Female
ASSEMBLY_REP_C1244	1.96986	2.39e-08	0.178469	0.868256	1.79139	F	Up in Female
ASSEMBLY_REP_C12457	-0.8703	0.0031665	-0.206164	0.447877	-0.664136	M	Down in Female
ASSEMBLY_REP_C12503	0.888183	0.0208136	0.0687524	0.780636	0.819431	F	Up in Female
ASSEMBLY_REP_C12516	0.670958	0.00338678	0.0359333	0.678031	0.635025	F	Up in Female
ASSEMBLY_REP_C1252	-0.710125	2.49e-06	-0.177107	0.315179	-0.533018	M	Down in Female
ASSEMBLY_REP_C12578	0.950733	0.0126969	0.429038	0.055464	0.521695	F	Up in Female
ASSEMBLY_REP_C126	-0.8529	2.38e-06	-0.0718119	0.250453	-0.781088	M	Down in Female
ASSEMBLY_REP_C1260	-1.48192	6.1e-05	-0.0533048	0.812152	-1.42861	M	Down in Female
ASSEMBLY_REP_C127	-1.35085	0.000153886	-0.0330738	0.767721	-1.31778	M	Down in Female
ASSEMBLY_REP_C1272	0.970967	0.000169466	0.0625	0.631146	0.908467	F	Up in Female
ASSEMBLY_REP_C12732	1.07797	7.24e-06	0.0991833	0.563032	0.978792	F	Up in Female
ASSEMBLY_REP_C12781	1.07328	9.17e-05	0.0553643	0.548895	1.01792	F	Up in Female
ASSEMBLY_REP_C12786	-2.33047	1.46e-07	-0.179936	0.327692	-2.15054	M	Down in Female
ASSEMBLY_REP_C128	-0.968133	0.000561883	-0.211412	0.211442	-0.756721	M	Down in Female
ASSEMBLY_REP_C12815	2.3565	5.34e-06	-0.171117	0.295013	2.52762	F	Up in Female
ASSEMBLY_REP_C12835	0.484558	0.333508	-1.33519	0.0389117	1.81975	F	Down in Male
ASSEMBLY_REP_C1284	1.12357	5.63e-06	0.298531	0.0658037	0.825044	F	Up in Female
ASSEMBLY_REP_C12865	-0.821892	0.000366063	0.19171	0.406321	-1.0136	M	Down in Female
ASSEMBLY_REP_C12897	1.41555	0.000715889	-0.0563024	0.780144	1.47185	F	Up in Female
ASSEMBLY_REP_C1300	3.73139	2.67e-07	0.331171	0.0570083	3.40022	F	Up in Female
ASSEMBLY_REP_C1301	2.86853	6.49e-08	0.384626	0.0654779	2.48391	F	Up in Female
ASSEMBLY_REP_C1303	-0.928192	0.0002055	-0.347212	0.0545693	-0.58098	M	Down in Female
ASSEMBLY_REP_C1304	1.12002	5.73e-05	-0.0137381	0.939027	1.13375	F	Up in Female
ASSEMBLY_REP_C13065	2.75319	7.69e-07	-0.00400952	0.985524	2.7572	F	Up in Female
ASSEMBLY_REP_C1307	-1.29459	0.0983858	0.182762	0.0266772	-1.47735	M	Down in Female
ASSEMBLY_REP_C13071	1.68899	2.3e-07	0.229812	0.194424	1.45918	F	Up in Female
ASSEMBLY_REP_C1309	6.38431	2.38e-11	0.334883	0.589368	6.04943	F	Up in Female
ASSEMBLY_REP_C13117	4.03248	4.03e-08	-0.155086	0.678162	4.18757	F	Up in Female
ASSEMBLY_REP_C13132	-0.771975	0.000437921	-0.0706214	0.416372	-0.701354	M	Down in Female
ASSEMBLY_REP_C13148	3.45972	2.86e-06	-0.1381	0.436083	3.59782	F	Up in Female
ASSEMBLY_REP_C1315	-1.08587	6.12e-06	-0.00546905	0.966808	-1.08041	M	Down in Female
ASSEMBLY_REP_C1316	6.18219	4.65e-09	0.0250429	0.970051	6.15715	F	Up in Female
ASSEMBLY_REP_C1318	-0.639283	0.0005267	0.218833	0.158274	-0.858117	M	Down in Female
ASSEMBLY_REP_C13203	-1.19099	8.57e-05	-0.276793	0.191328	-0.914199	M	Down in Female
ASSEMBLY_REP_C1323	-1.82912	5.51e-08	-0.040881	0.877441	-1.78824	M	Down in Female
ASSEMBLY_REP_C13377	-1.72324	6.98e-06	-0.245605	0.225406	-1.47764	M	Down in Female
ASSEMBLY_REP_C1338	-0.0784417	0.571478	1.56533	4.13e-07	-1.64377	M	Up in Male
ASSEMBLY_REP_C13405	2.02541	1.93e-08	-0.0370595	0.861072	2.06247	F	Up in Female
ASSEMBLY_REP_C13427	0.764225	0.000167124	0.177438	0.361946	0.586787	F	Up in Female
ASSEMBLY_REP_C1344	1.30499	2.27e-05	-0.222155	0.471498	1.52715	F	Up in Female
ASSEMBLY_REP_C1351	-2.53848	3.8e-06	-0.0957405	0.620223	-2.44274	M	Down in Female
ASSEMBLY_REP_C1353	1.43996	4.8e-05	0.412936	0.0662081	1.02702	F	Up in Female
ASSEMBLY_REP_C13547	0.0736333	0.599641	-0.731869	0.00246431	0.805502	F	Down in Male
ASSEMBLY_REP_C13551	-0.72915	4.82e-05	-0.100233	0.212434	-0.628917	M	Down in Female
ASSEMBLY_REP_C13658	1.46322	0.00240715	-0.124664	0.342337	1.58789	F	Up in Female
ASSEMBLY_REP_C1367	0.147658	0.160876	-0.697464	1.67e-05	0.845123	F	Down in Male
ASSEMBLY_REP_C1368	-0.382092	0.122398	-0.699402	0.000540612	0.317311	Both	Both
ASSEMBLY_REP_C1369	-1.32894	0.000468841	0.19395	0.311328	-1.52289	M	Down in Female
ASSEMBLY_REP_C1372	2.65304	4.03e-05	0.226126	0.332552	2.42692	F	Up in Female
ASSEMBLY_REP_C1375	0.266342	0.0674498	0.709979	0.00328098	-0.443637	Both	Both
ASSEMBLY_REP_C1377	2.33405	1.85e-06	0.182714	0.148592	2.15134	F	Up in Female
ASSEMBLY_REP_C1383	-1.06387	0.00489753	-0.184393	0.458194	-0.879474	M	Down in Female
ASSEMBLY_REP_C13840	1.68606	1.27e-08	0.0332262	0.793488	1.65283	F	Up in Female
ASSEMBLY_REP_C1403	-1.13238	4.53e-05	0.0973643	0.609899	-1.22975	M	Down in Female
ASSEMBLY_REP_C1408	3.2648	5.76e-07	-0.100374	0.443722	3.36517	F	Up in Female
ASSEMBLY_REP_C141	-0.654083	0.000177913	-0.040269	0.554623	-0.613814	M	Down in Female
ASSEMBLY_REP_C1410	7.59968	1.18e-09	1.04753	0.210648	6.55215	F	Up in Female
ASSEMBLY_REP_C1411	0.749575	0.00116991	0.207483	0.163027	0.542092	F	Up in Female
ASSEMBLY_REP_C1418	-2.13022	0.0145492	-0.0573929	0.726124	-2.07283	M	Down in Female
ASSEMBLY_REP_C1420	-1.34542	1.78e-05	0.0201381	0.891332	-1.36555	M	Down in Female
ASSEMBLY_REP_C14219	-0.761933	2.54e-05	-0.203421	0.449972	-0.558512	M	Down in Female
ASSEMBLY_REP_C14255	-1.22096	0.000446155	0.285307	0.217964	-1.50627	M	Down in Female
ASSEMBLY_REP_C1427	6.53976	3.52e-10	-0.014381	0.983174	6.55414	F	Up in Female
ASSEMBLY_REP_C14319	1.01514	6.37e-05	-0.14309	0.831915	1.15823	F	Up in Female
ASSEMBLY_REP_C1439	-2.84293	0.00250657	0.360702	0.260148	-3.20363	M	Down in Female
ASSEMBLY_REP_C14394	-0.11535	0.527294	-0.626262	0.00397889	0.510912	F	Down in Male
ASSEMBLY_REP_C1443	1.12236	0.000106175	0.130269	0.263065	0.992089	F	Up in Female
ASSEMBLY_REP_C1447	0.0331833	0.893578	0.850457	0.00707576	-0.817274	M	Up in Male
ASSEMBLY_REP_C14496	1.14415	1.35e-05	-0.165886	0.345786	1.31004	F	Up in Female
ASSEMBLY_REP_C14582	0.14495	0.568548	0.64104	0.000157196	-0.49609	Both	Both
ASSEMBLY_REP_C1460	-1.06623	1.79e-05	-0.358636	0.101341	-0.707598	M	Down in Female
ASSEMBLY_REP_C14613	1.1656	0.000128013	0.276781	0.211585	0.888819	F	Up in Female
ASSEMBLY_REP_C1466	0.678117	0.00057731	0.0400452	0.804857	0.638071	F	Up in Female
ASSEMBLY_REP_C14709	1.84984	7.49e-05	0.233105	0.0899954	1.61674	F	Up in Female
ASSEMBLY_REP_C1471	-1.27905	3.27e-06	-0.285919	0.195355	-0.993131	M	Down in Female
ASSEMBLY_REP_C1472	0.980025	0.000491015	0.239776	0.0764798	0.740249	F	Up in Female
ASSEMBLY_REP_C1474	3.57111	4.98e-10	-0.0725762	0.663039	3.64368	F	Up in Female
ASSEMBLY_REP_C1477	1.25088	1.32e-06	0.261943	0.0508991	0.98894	F	Up in Female
ASSEMBLY_REP_C1480	2.41652	2.15e-08	0.257221	0.155481	2.1593	F	Up in Female
ASSEMBLY_REP_C1481	2.10434	2.41e-05	0.329412	0.560527	1.77493	F	Up in Female
ASSEMBLY_REP_C14829	-1.04344	0.000214993	-0.179645	0.447983	-0.863796	M	Down in Female
ASSEMBLY_REP_C1485	-0.981025	3.94e-07	-0.28996	0.095072	-0.691065	M	Down in Female
ASSEMBLY_REP_C14855	0.897625	0.000106356	0.188493	0.352901	0.709132	F	Up in Female
ASSEMBLY_REP_C1486	8.27174	1.21e-11	1.48324	0.131232	6.78851	F	Up in Female
ASSEMBLY_REP_C14894	0.0381917	0.871252	0.980893	0.00212664	-0.942701	M	Up in Male
ASSEMBLY_REP_C149	1.87219	2.21e-06	-0.510238	0.231751	2.38243	F	Up in Female
ASSEMBLY_REP_C1492	1.40308	8.31e-06	0.0336286	0.889637	1.36945	F	Up in Female
ASSEMBLY_REP_C1494	3.26469	4.23e-08	0.700329	0.112897	2.56436	F	Up in Female
ASSEMBLY_REP_C14972	0.974467	9.79e-05	0.000666667	0.995145	0.9738	F	Up in Female
ASSEMBLY_REP_C15011	4.62818	4.11e-07	0.163383	0.597584	4.4648	F	Up in Female
ASSEMBLY_REP_C15024	-1.76796	0.0819723	-1.6129	0.00591033	-0.155058	Both	Both
ASSEMBLY_REP_C1506	1.57481	3.38e-07	-0.0728762	0.755298	1.64768	F	Up in Female
ASSEMBLY_REP_C1507	1.91806	4.09e-07	-0.22865	0.39806	2.14671	F	Up in Female
ASSEMBLY_REP_C15095	1.92599	1.21e-06	0.185548	0.388368	1.74044	F	Up in Female
ASSEMBLY_REP_C15126	1.15014	0.000116921	-0.0278857	0.730741	1.17803	F	Up in Female
ASSEMBLY_REP_C1513	-1.10385	2.11e-06	0.0876476	0.394873	-1.1915	M	Down in Female
ASSEMBLY_REP_C1517	0.765792	8.89e-06	0.118143	0.386172	0.647649	F	Up in Female
ASSEMBLY_REP_C15187	0.678675	0.00485651	-0.16984	0.183955	0.848515	F	Up in Female
ASSEMBLY_REP_C15198	3.04552	4.16e-08	0.365712	0.14281	2.6798	F	Up in Female
ASSEMBLY_REP_C15255	-0.661158	1.66e-05	-0.264057	0.246653	-0.397101	Both	Both
ASSEMBLY_REP_C15297	6.25183	4.04e-09	0.5816	0.362867	5.67023	F	Up in Female
ASSEMBLY_REP_C15345	1.13958	1.52e-07	0.095719	0.601337	1.04386	F	Up in Female
ASSEMBLY_REP_C154	1.15082	4.76e-05	0.204179	0.0997188	0.946646	F	Up in Female
ASSEMBLY_REP_C15446	-0.741742	0.0146342	-0.213671	0.335909	-0.52807	M	Down in Female
ASSEMBLY_REP_C15449	0.667358	0.00250363	-0.052419	0.781881	0.719777	F	Up in Female
ASSEMBLY_REP_C1545	-1.94387	7.1e-06	-0.653926	0.130152	-1.28994	M	Down in Female
ASSEMBLY_REP_C15456	1.29373	4.71e-06	0.121683	0.497855	1.17204	F	Up in Female
ASSEMBLY_REP_C15526	-0.668317	0.00560579	0.0963119	0.197274	-0.764629	M	Down in Female
ASSEMBLY_REP_C15583	-1.84377	4.42e-07	-0.369929	0.104435	-1.47384	M	Down in Female
ASSEMBLY_REP_C1559	0.0759417	0.753183	1.00101	6.25e-05	-0.925073	M	Up in Male
ASSEMBLY_REP_C1564	1.93394	0.00211921	0.00233571	0.984665	1.93161	F	Up in Female
ASSEMBLY_REP_C15647	-0.298317	0.405649	-0.732255	0.00134427	0.433938	Both	Both
ASSEMBLY_REP_C15672	0.383375	0.553419	1.6475	0.00539745	-1.26413	M	Up in Male
ASSEMBLY_REP_C1568	3.84712	4.93e-10	-0.0481	0.735165	3.89522	F	Up in Female
ASSEMBLY_REP_C1575	3.87658	5.99e-09	0.278695	0.491964	3.59789	F	Up in Female
ASSEMBLY_REP_C1577	3.1227	0.0019617	-0.826593	0.254043	3.94929	F	Up in Female
ASSEMBLY_REP_C1581	1.51259	0.000105452	0.239995	0.148743	1.2726	F	Up in Female
ASSEMBLY_REP_C159	6.22509	0.000117265	-1.51727	0.165181	7.74236	F	Up in Female
ASSEMBLY_REP_C15902	-0.948183	0.0315799	-0.481729	0.0918248	-0.466455	Both	Both
ASSEMBLY_REP_C1591	-1.58291	9.91e-05	-0.0894286	0.756891	-1.49348	M	Down in Female
ASSEMBLY_REP_C1593	1.06679	2.97e-06	-0.112962	0.590114	1.17975	F	Up in Female
ASSEMBLY_REP_C15937	1.68304	0.000381388	0.0139833	0.957092	1.66906	F	Up in Female
ASSEMBLY_REP_C16057	7.36934	6.32e-09	1.56602	0.0914878	5.80332	F	Up in Female
ASSEMBLY_REP_C16074	-0.295833	0.0580885	-0.609717	0.000271565	0.313883	Both	Both
ASSEMBLY_REP_C1611	-2.16686	8.75e-08	0.369036	0.184896	-2.53589	M	Down in Female
ASSEMBLY_REP_C1612	-1.1182	2.57e-06	0.21115	0.260333	-1.32935	M	Down in Female
ASSEMBLY_REP_C16161	1.12361	6.63e-05	0.475164	0.188195	0.648444	F	Up in Female
ASSEMBLY_REP_C1617	0.419475	0.0594051	0.750343	0.000379321	-0.330868	Both	Both
ASSEMBLY_REP_C16183	0.86535	0.000153151	0.193198	0.100952	0.672152	F	Up in Female
ASSEMBLY_REP_C1626	0.754942	9.46e-05	-0.304748	0.479743	1.05969	F	Up in Female
ASSEMBLY_REP_C16315	5.07729	1.6e-06	0.265383	0.297233	4.81191	F	Up in Female
ASSEMBLY_REP_C1632	-1.86413	0.000861915	0.695695	0.101704	-2.55983	M	Down in Female
ASSEMBLY_REP_C16321	2.10941	3.49e-06	0.551907	0.0813574	1.5575	F	Up in Female
ASSEMBLY_REP_C1633	2.41851	9.87e-07	0.262162	0.237967	2.15635	F	Up in Female
ASSEMBLY_REP_C16344	-0.736775	0.00841113	0.145636	0.250588	-0.882411	M	Down in Female
ASSEMBLY_REP_C16397	1.144	2.61e-07	-0.0582	0.77672	1.2022	F	Up in Female
ASSEMBLY_REP_C1647	-1.72761	7.43e-05	-0.118462	0.536774	-1.60915	M	Down in Female
ASSEMBLY_REP_C16643	-1.04579	2.07e-05	0.225843	0.2083	-1.27163	M	Down in Female
ASSEMBLY_REP_C16648	-0.16295	0.377594	-1.07558	0.000199054	0.912631	F	Down in Male
ASSEMBLY_REP_C16665	8.89503	4.83e-11	1.64427	0.115618	7.25076	F	Up in Female
ASSEMBLY_REP_C16693	-1.22826	3.7e-05	0.0744857	0.669807	-1.30274	M	Down in Female
ASSEMBLY_REP_C16697	0.403742	0.125976	0.88739	3.59e-05	-0.483649	Both	Both
ASSEMBLY_REP_C16724	4.03217	7.5e-05	-0.201843	0.796645	4.23402	F	Up in Female
ASSEMBLY_REP_C1675	-2.41197	0.10304	-4.25142	0.00010897	1.83945	F	Down in Male
ASSEMBLY_REP_C16758	2.05885	6.52e-09	0.141243	0.485119	1.91761	F	Up in Female
ASSEMBLY_REP_C16761	0.79205	0.000276046	-0.0636262	0.62618	0.855676	F	Up in Female
ASSEMBLY_REP_C168	6.33145	8.21e-11	0.914376	0.135048	5.41707	F	Up in Female
ASSEMBLY_REP_C16859	1.81425	1.03e-06	0.18121	0.114892	1.63304	F	Up in Female
ASSEMBLY_REP_C16883	0.614742	0.00271451	-0.238121	0.196188	0.852863	F	Up in Female
ASSEMBLY_REP_C16941	0.129517	0.575116	1.18936	0.000493384	-1.05984	M	Up in Male
ASSEMBLY_REP_C1696	0.830708	5.94e-05	-0.0507119	0.837921	0.88142	F	Up in Female
ASSEMBLY_REP_C170	4.45768	9.1e-09	-0.366433	0.17863	4.82412	F	Up in Female
ASSEMBLY_REP_C1702	1.72332	8e-05	0.162581	0.184037	1.56074	F	Up in Female
ASSEMBLY_REP_C1704	2.7063	4.15e-08	0.166645	0.0813356	2.53965	F	Up in Female
ASSEMBLY_REP_C1705	0.687417	1.14e-05	0.028631	0.872561	0.658786	F	Up in Female
ASSEMBLY_REP_C1707	-1.82997	9.54e-08	0.0952214	0.653988	-1.92519	M	Down in Female
ASSEMBLY_REP_C17095	2.1248	7.74e-07	0.0399595	0.815025	2.08484	F	Up in Female
ASSEMBLY_REP_C171	-4.11099	0.00018591	-0.793369	0.2153	-3.31762	M	Down in Female
ASSEMBLY_REP_C1710	-3.97083	3.15e-08	-0.213698	0.823291	-3.75714	M	Down in Female
ASSEMBLY_REP_C1712	0.642008	0.000788732	-0.256924	0.172422	0.898932	F	Up in Female
ASSEMBLY_REP_C17125	1.16727	5.07e-07	0.15074	0.194559	1.01653	F	Up in Female
ASSEMBLY_REP_C1713	2.25252	9.17e-07	-0.0380738	0.655142	2.29059	F	Up in Female
ASSEMBLY_REP_C17168	1.4256	2.64e-05	-0.069119	0.561345	1.49472	F	Up in Female
ASSEMBLY_REP_C1717	0.961325	3.09e-05	0.138167	0.378483	0.823158	F	Up in Female
ASSEMBLY_REP_C17171	0.520208	0.121148	-2.26038	5.37e-06	2.78058	F	Down in Male
ASSEMBLY_REP_C1719	1.84309	4.22e-05	0.221683	0.454525	1.62141	F	Up in Female
ASSEMBLY_REP_C17218	1.40242	1.68e-05	-0.214383	0.16981	1.6168	F	Up in Female
ASSEMBLY_REP_C17246	1.29668	1.02e-07	0.257412	0.181578	1.03927	F	Up in Female
ASSEMBLY_REP_C1728	0.979608	0.000127641	0.0786952	0.639879	0.900913	F	Up in Female
ASSEMBLY_REP_C17326	-0.0898167	0.623295	-0.698407	0.00403097	0.60859	F	Down in Male
ASSEMBLY_REP_C17349	1.70158	2.47e-05	-0.248667	0.388294	1.95025	F	Up in Female
ASSEMBLY_REP_C1736	-1.38546	7.74e-07	-0.454605	0.131232	-0.930854	M	Down in Female
ASSEMBLY_REP_C1739	0.122742	0.535495	1.4155	1.77e-07	-1.29276	M	Up in Male
ASSEMBLY_REP_C1743	1.06614	2.19e-05	-0.0348333	0.874954	1.10098	F	Up in Female
ASSEMBLY_REP_C17447	1.04688	0.000562714	-0.183217	0.514974	1.23009	F	Up in Female
ASSEMBLY_REP_C1750	-1.31171	3.38e-05	-0.206581	0.407273	-1.10513	M	Down in Female
ASSEMBLY_REP_C1753	1.18367	3.98e-05	0.0149286	0.90549	1.16874	F	Up in Female
ASSEMBLY_REP_C1756	1.91413	9.28e-07	-0.033369	0.784093	1.94749	F	Up in Female
ASSEMBLY_REP_C17585	0.778783	0.00013755	-0.00155952	0.994932	0.780343	F	Up in Female
ASSEMBLY_REP_C17619	3.86197	1.98e-08	0.0283714	0.898762	3.8336	F	Up in Female
ASSEMBLY_REP_C17644	-2.43473	6.02e-06	-0.513564	0.0786928	-1.92117	M	Down in Female
ASSEMBLY_REP_C1768	1.79833	1.48e-07	0.0332881	0.846923	1.76505	F	Up in Female
ASSEMBLY_REP_C1769	0.68055	0.000279767	-0.01545	0.910251	0.696	F	Up in Female
ASSEMBLY_REP_C1770	0.651642	0.0036216	0.158469	0.221668	0.493173	Both	Both
ASSEMBLY_REP_C17717	-0.460275	0.103697	-0.689502	0.00195454	0.229227	Both	Both
ASSEMBLY_REP_C1773	0.856758	0.00234971	0.243576	0.138147	0.613182	F	Up in Female
ASSEMBLY_REP_C1776	-0.685942	0.00142683	-0.2305	0.0657794	-0.455442	Both	Both
ASSEMBLY_REP_C17770	-0.685808	0.00840007	0.129679	0.281161	-0.815487	M	Down in Female
ASSEMBLY_REP_C17781	6.99759	2.84e-11	0.884267	0.241615	6.11332	F	Up in Female
ASSEMBLY_REP_C17799	-2.13758	0.010372	-0.632281	0.3626	-1.5053	M	Down in Female
ASSEMBLY_REP_C178	7.10518	3.22e-08	0.774681	0.347655	6.3305	F	Up in Female
ASSEMBLY_REP_C17829	7.54872	9.12e-10	-0.127657	0.867167	7.67637	F	Up in Female
ASSEMBLY_REP_C1783	1.53573	0.00012219	-0.00376905	0.9792	1.5395	F	Up in Female
ASSEMBLY_REP_C1789	-1.28653	1.69e-05	0.124905	0.184645	-1.41144	M	Down in Female
ASSEMBLY_REP_C1791	0.650675	0.00479757	0.214738	0.0574566	0.435937	Both	Both
ASSEMBLY_REP_C17921	2.49923	6.89e-07	0.238469	0.104964	2.26076	F	Up in Female
ASSEMBLY_REP_C1793	0.654833	0.000496219	-0.132598	0.462233	0.787431	F	Up in Female
ASSEMBLY_REP_C1799	6.91726	2.31e-10	0.727555	0.261819	6.1897	F	Up in Female
ASSEMBLY_REP_C18	0.838133	0.000113126	0.19006	0.391048	0.648074	F	Up in Female
ASSEMBLY_REP_C1804	2.18973	5.05e-06	0.14384	0.627069	2.04589	F	Up in Female
ASSEMBLY_REP_C1806	0.189283	0.424605	-0.618807	0.0110309	0.80809	F	Down in Male
ASSEMBLY_REP_C18083	1.20811	0.00025818	0.520564	0.144596	0.687544	F	Up in Female
ASSEMBLY_REP_C18120	2.5757	2.16e-05	-0.016931	0.879044	2.59263	F	Up in Female
ASSEMBLY_REP_C18185	0.661558	0.0825026	1.4101	0.000133787	-0.748542	M	Up in Male
ASSEMBLY_REP_C1824	-1.01281	5.85e-05	-0.442636	0.137629	-0.570173	M	Down in Female
ASSEMBLY_REP_C18282	1.69887	1.21e-05	-0.0720643	0.493134	1.77093	F	Up in Female
ASSEMBLY_REP_C1833	2.37908	7.2e-07	0.187864	0.212581	2.19122	F	Up in Female
ASSEMBLY_REP_C1834	1.31066	0.000282102	0.0670833	0.5811	1.24358	F	Up in Female
ASSEMBLY_REP_C1838	-1.20288	6.98e-07	0.045131	0.567566	-1.24801	M	Down in Female
ASSEMBLY_REP_C184	0.812167	8.43e-06	-0.0523286	0.581525	0.864495	F	Up in Female
ASSEMBLY_REP_C18404	7.20495	5.43e-11	0.839829	0.285716	6.36512	F	Up in Female
ASSEMBLY_REP_C18460	1.10686	0.000223221	0.0713	0.658959	1.03556	F	Up in Female
ASSEMBLY_REP_C18462	-0.338708	0.0867553	0.845038	0.000308017	-1.18375	M	Up in Male
ASSEMBLY_REP_C18467	-1.18709	0.0401879	0.0801857	0.873726	-1.26728	M	Down in Female
ASSEMBLY_REP_C1851	1.33983	0.124922	3.13148	0.00147822	-1.79165	M	Up in Male
ASSEMBLY_REP_C1854	3.31093	2.23e-08	-0.128898	0.580026	3.43983	F	Up in Female
ASSEMBLY_REP_C1857	0.739358	0.00142069	-0.033919	0.819233	0.773277	F	Up in Female
ASSEMBLY_REP_C18588	0.0149	0.935361	1.0876	0.000467842	-1.0727	M	Up in Male
ASSEMBLY_REP_C18604	5.49202	1.2e-12	0.484843	0.250588	5.00718	F	Up in Female
ASSEMBLY_REP_C18627	1.14011	3.44e-06	0.0607167	0.681009	1.07939	F	Up in Female
ASSEMBLY_REP_C18656	5.75058	3.47e-10	0.746995	0.167158	5.00359	F	Up in Female
ASSEMBLY_REP_C1869	0.8141	9.7e-06	-0.173921	0.170764	0.988021	F	Up in Female
ASSEMBLY_REP_C18701	-1.00628	0.00335317	-0.644014	0.0799207	-0.362261	Both	Both
ASSEMBLY_REP_C1873	1.27955	1.96e-06	0.0517381	0.746917	1.22781	F	Up in Female
ASSEMBLY_REP_C1874	1.43667	1.15e-07	0.407619	0.224408	1.02905	F	Up in Female
ASSEMBLY_REP_C1875	-0.184417	0.441231	0.80416	2.35e-05	-0.988576	M	Up in Male
ASSEMBLY_REP_C18789	5.44711	8.41e-11	0.0358429	0.948453	5.41127	F	Up in Female
ASSEMBLY_REP_C1880	-2.50023	1.4e-08	-0.042419	0.801866	-2.45781	M	Down in Female
ASSEMBLY_REP_C18967	0.108633	0.728814	-1.18506	0.000236124	1.2937	F	Down in Male
ASSEMBLY_REP_C1900	5.15134	7.92e-07	-0.492281	0.255274	5.64362	F	Up in Female
ASSEMBLY_REP_C1903	3.407	1.35e-05	0.0908643	0.764162	3.31614	F	Up in Female
ASSEMBLY_REP_C19042	7.30312	3.08e-12	1.51875	0.130045	5.78437	F	Up in Female
ASSEMBLY_REP_C1915	-1.55575	0.145251	-2.57843	0.00307527	1.02268	F	Down in Male
ASSEMBLY_REP_C19162	-0.889317	0.00986176	-0.154555	0.548207	-0.734762	M	Down in Female
ASSEMBLY_REP_C1931	0.947625	1.06e-05	0.166702	0.226152	0.780923	F	Up in Female
ASSEMBLY_REP_C19327	1.85753	2.25e-05	0.156124	0.366106	1.70141	F	Up in Female
ASSEMBLY_REP_C1936	7.1928	1.49e-10	1.54769	0.0609275	5.64511	F	Up in Female
ASSEMBLY_REP_C19392	0.283258	0.0881568	-1.01536	0.00118496	1.29862	F	Down in Male
ASSEMBLY_REP_C19427	1.15898	3.25e-05	0.318071	0.108341	0.840904	F	Up in Female
ASSEMBLY_REP_C19465	-1.69017	0.00281778	0.346605	0.132494	-2.03678	M	Down in Female
ASSEMBLY_REP_C19478	-1.57288	1.2e-05	-0.283664	0.318498	-1.28922	M	Down in Female
ASSEMBLY_REP_C1949	3.18642	4.73e-05	0.191119	0.316694	2.99531	F	Up in Female
ASSEMBLY_REP_C19499	-1.79883	7.69e-05	0.340802	0.213438	-2.13964	M	Down in Female
ASSEMBLY_REP_C19517	-1.37197	1.19e-05	0.418979	0.108736	-1.79095	M	Down in Female
ASSEMBLY_REP_C1960	1.76996	1.78e-07	0.0452857	0.828634	1.72467	F	Up in Female
ASSEMBLY_REP_C1963	0.772533	0.0056327	0.235307	0.526406	0.537226	F	Up in Female
ASSEMBLY_REP_C1972	-0.752775	0.00443553	-0.0715857	0.776282	-0.681189	M	Down in Female
ASSEMBLY_REP_C1975	1.55737	7.2e-07	-0.0143095	0.928658	1.57168	F	Up in Female
ASSEMBLY_REP_C19755	1.29059	7.58e-07	0.113771	0.183893	1.17682	F	Up in Female
ASSEMBLY_REP_C1976	0.623925	0.000875245	-0.143155	0.332611	0.76708	F	Up in Female
ASSEMBLY_REP_C1981	0.984317	3.25e-05	0.285469	0.133107	0.698848	F	Up in Female
ASSEMBLY_REP_C1990	1.47639	6.55e-08	0.198774	0.117045	1.27762	F	Up in Female
ASSEMBLY_REP_C1993	-0.119583	0.751298	-1.77171	1.26e-05	1.65212	F	Down in Male
ASSEMBLY_REP_C19939	-3.06876	6.02e-05	-0.80224	0.117522	-2.26652	M	Down in Female
ASSEMBLY_REP_C1995	1.91862	1.34e-05	-0.20889	0.33409	2.12751	F	Up in Female
ASSEMBLY_REP_C1996	2.8934	3.08e-06	0.245819	0.0678883	2.64758	F	Up in Female
ASSEMBLY_REP_C19976	-0.827492	0.00123807	-0.034069	0.849557	-0.793423	M	Down in Female
ASSEMBLY_REP_C20010	1.36336	6.65e-05	-0.190419	0.30505	1.55378	F	Up in Female
ASSEMBLY_REP_C20061	-1.47018	0.005473	-0.346786	0.111562	-1.1234	M	Down in Female
ASSEMBLY_REP_C2007	1.82376	4.62e-05	-0.230679	0.3533	2.05444	F	Up in Female
ASSEMBLY_REP_C2015	0.810933	0.00127214	0.122798	0.556222	0.688136	F	Up in Female
ASSEMBLY_REP_C20180	-0.72495	0.000412356	-0.0788952	0.740844	-0.646055	M	Down in Female
ASSEMBLY_REP_C2031	7.7936	2.98e-11	1.5162	0.0659472	6.2774	F	Up in Female
ASSEMBLY_REP_C2034	-0.0132417	0.960898	-0.714712	0.00418723	0.70147	F	Down in Male
ASSEMBLY_REP_C20342	6.84593	2.83e-12	1.4488	0.0604328	5.39712	F	Up in Female
ASSEMBLY_REP_C2039	-3.20758	9.05e-06	-0.586486	0.279658	-2.6211	M	Down in Female
ASSEMBLY_REP_C204	-0.878092	2.05e-05	-0.0384952	0.652668	-0.839596	M	Down in Female
ASSEMBLY_REP_C2043	-1.18263	0.000381523	0.125745	0.0847369	-1.30837	M	Down in Female
ASSEMBLY_REP_C2047	3.82743	1.68e-08	0.261657	0.212742	3.56578	F	Up in Female
ASSEMBLY_REP_C20483	3.43206	3.96e-09	0.0901929	0.61255	3.34187	F	Up in Female
ASSEMBLY_REP_C20600	1.85753	0.0011883	-0.0305071	0.840288	1.88804	F	Up in Female
ASSEMBLY_REP_C20611	0.90945	0.000282115	0.0282357	0.802502	0.881214	F	Up in Female
ASSEMBLY_REP_C2066	4.15598	2.74e-06	0.781269	0.330738	3.37471	F	Up in Female
ASSEMBLY_REP_C20713	-1.64987	3.23e-07	0.267145	0.237667	-1.91702	M	Down in Female
ASSEMBLY_REP_C2078	-1.09441	6.58e-08	0.0650595	0.664063	-1.15947	M	Down in Female
ASSEMBLY_REP_C20783	1.59525	1.44e-06	0.067	0.326006	1.52825	F	Up in Female
ASSEMBLY_REP_C2079	4.38293	1.86e-09	0.584993	0.136316	3.79794	F	Up in Female
ASSEMBLY_REP_C20818	2.75801	1.57e-07	0.0904286	0.425813	2.66758	F	Up in Female
ASSEMBLY_REP_C2084	0.685042	0.000828283	0.201867	0.256967	0.483175	Both	Both
ASSEMBLY_REP_C20885	4.24561	1.03e-07	-0.0556452	0.90549	4.30125	F	Up in Female
ASSEMBLY_REP_C20887	0.3922	0.0780194	0.887136	0.000139434	-0.494936	Both	Both
ASSEMBLY_REP_C20939	1.10019	0.000389748	0.0511833	0.654676	1.04901	F	Up in Female
ASSEMBLY_REP_C2094	1.33307	0.000906653	0.0204595	0.919478	1.31261	F	Up in Female
ASSEMBLY_REP_C2097	1.11208	3.91e-06	-0.0705714	0.614285	1.18265	F	Up in Female
ASSEMBLY_REP_C20982	1.11629	0.0082244	-0.0550738	0.748208	1.17137	F	Up in Female
ASSEMBLY_REP_C21	1.54632	8.47e-07	0.0550714	0.565041	1.49125	F	Up in Female
ASSEMBLY_REP_C210	-0.748958	0.000158978	0.0399786	0.571913	-0.788937	M	Down in Female
ASSEMBLY_REP_C2100	-1.16646	1.36e-05	-0.0602405	0.600183	-1.10622	M	Down in Female
ASSEMBLY_REP_C2101	1.0114	1.58e-06	0.093631	0.55514	0.917769	F	Up in Female
ASSEMBLY_REP_C21122	-1.77327	7.9e-05	-0.00882381	0.978607	-1.76444	M	Down in Female
ASSEMBLY_REP_C2113	1.58045	0.000257654	-0.0958	0.531632	1.67625	F	Up in Female
ASSEMBLY_REP_C21157	-2.36374	0.000870993	-0.995076	0.195081	-1.36867	M	Down in Female
ASSEMBLY_REP_C2118	3.13636	3.45e-09	0.318557	0.0591206	2.8178	F	Up in Female
ASSEMBLY_REP_C2124	-1.88518	3.49e-06	0.0140976	0.964667	-1.89928	M	Down in Female
ASSEMBLY_REP_C2125	6.96122	8.26e-10	0.913705	0.124762	6.04752	F	Up in Female
ASSEMBLY_REP_C2126	1.44871	1.86e-05	0.0248524	0.931408	1.42386	F	Up in Female
ASSEMBLY_REP_C21278	0.808283	4e-06	-0.274302	0.0697166	1.08259	F	Up in Female
ASSEMBLY_REP_C2129	-5.62032	9.12e-05	-1.72395	0.0996456	-3.89636	M	Down in Female
ASSEMBLY_REP_C213	0.7718	2.69e-05	-0.133529	0.165122	0.905329	F	Up in Female
ASSEMBLY_REP_C21303	1.94613	2.61e-06	-0.11016	0.324403	2.05629	F	Up in Female
ASSEMBLY_REP_C2131	-4.34927	1.42e-07	-0.0935548	0.807614	-4.25572	M	Down in Female
ASSEMBLY_REP_C2139	-0.69835	0.00844893	-0.145081	0.395955	-0.553269	M	Down in Female
ASSEMBLY_REP_C2151	0.7544	3.95e-05	-0.00195238	0.988264	0.756352	F	Up in Female
ASSEMBLY_REP_C2162	1.18115	0.00287419	0.596026	0.257142	0.585124	F	Up in Female
ASSEMBLY_REP_C2164	-0.980733	0.167588	1.61889	3.3e-05	-2.59962	M	Up in Male
ASSEMBLY_REP_C217	-1.77962	4.46e-09	-0.178348	0.111806	-1.60127	M	Down in Female
ASSEMBLY_REP_C2170	1.41318	3.38e-05	-0.153426	0.313672	1.56661	F	Up in Female
ASSEMBLY_REP_C2179	1.72861	6.34e-07	-0.131302	0.131553	1.85991	F	Up in Female
ASSEMBLY_REP_C2180	0.695917	0.000179152	0.00989762	0.933541	0.686019	F	Up in Female
ASSEMBLY_REP_C2182	2.17725	0.0668208	0.93866	0.00113223	1.23859	F	Up in Female
ASSEMBLY_REP_C2189	0.790783	0.000220005	0.0879881	0.238871	0.702795	F	Up in Female
ASSEMBLY_REP_C22	0.746042	5.21e-05	-0.133724	0.146932	0.879765	F	Up in Female
ASSEMBLY_REP_C2202	-1.7439	2.25e-07	-0.22846	0.349928	-1.51544	M	Down in Female
ASSEMBLY_REP_C2205	3.83818	2.41e-08	0.174143	0.41374	3.66403	F	Up in Female
ASSEMBLY_REP_C2206	0.6198	0.00520963	-0.468176	0.193325	1.08798	F	Up in Female
ASSEMBLY_REP_C2207	1.89423	3.84e-06	0.157662	0.18644	1.73656	F	Up in Female
ASSEMBLY_REP_C22108	-1.17146	0.0314113	-0.624688	0.0776796	-0.54677	M	Down in Female
ASSEMBLY_REP_C22110	0.290058	0.063224	0.78055	0.000839746	-0.490492	Both	Both
ASSEMBLY_REP_C22165	1.17086	9.9e-06	0.230048	0.0619327	0.940811	F	Up in Female
ASSEMBLY_REP_C2219	0.811092	0.000167643	-0.255719	0.305451	1.06681	F	Up in Female
ASSEMBLY_REP_C22218	-1.08737	0.000115458	-0.101426	0.55279	-0.98594	M	Down in Female
ASSEMBLY_REP_C22224	3.08673	2.38e-06	0.0803143	0.614546	3.00642	F	Up in Female
ASSEMBLY_REP_C22308	-2.18696	3.33e-06	0.277512	0.0982417	-2.46447	M	Down in Female
ASSEMBLY_REP_C22343	4.31104	6.31e-09	0.426436	0.166853	3.88461	F	Up in Female
ASSEMBLY_REP_C2235	0.0865167	0.463112	0.739607	1.35e-06	-0.65309	M	Up in Male
ASSEMBLY_REP_C2245	-3.96304	1.1e-08	1.0573	0.109963	-5.02034	M	Down in Female
ASSEMBLY_REP_C2254	1.52559	3.21e-07	0.208743	0.230869	1.31685	F	Up in Female
ASSEMBLY_REP_C22611	-0.6638	0.00139137	-0.215462	0.0761037	-0.448338	Both	Both
ASSEMBLY_REP_C227	-0.690217	0.00035655	0.07575	0.227582	-0.765967	M	Down in Female
ASSEMBLY_REP_C22700	1.24996	2.3e-06	-0.0453548	0.565279	1.29531	F	Up in Female
ASSEMBLY_REP_C2278	6.71168	4.58e-09	1.0959	0.120058	5.61578	F	Up in Female
ASSEMBLY_REP_C2279	1.0659	0.00434851	0.258498	0.191002	0.807402	F	Up in Female
ASSEMBLY_REP_C2287	3.11468	7.19e-07	0.0303762	0.785888	3.0843	F	Up in Female
ASSEMBLY_REP_C22897	3.35792	2.85e-08	0.103795	0.723027	3.25413	F	Up in Female
ASSEMBLY_REP_C22973	2.39368	1.75e-08	0.14876	0.318546	2.24492	F	Up in Female
ASSEMBLY_REP_C2302	2.15027	4.24e-07	-0.0721214	0.643226	2.22239	F	Up in Female
ASSEMBLY_REP_C2304	0.147908	0.455408	0.642069	0.00279913	-0.494161	Both	Both
ASSEMBLY_REP_C231	-0.735858	0.00254125	0.11996	0.254792	-0.855818	M	Down in Female
ASSEMBLY_REP_C23265	-1.42586	1.76e-05	-0.00149048	0.996014	-1.42437	M	Down in Female
ASSEMBLY_REP_C233	0.434558	0.0660317	0.735383	1.02e-05	-0.300825	Both	Both
ASSEMBLY_REP_C23459	0.8386	1.88e-05	-0.00379286	0.982298	0.842393	F	Up in Female
ASSEMBLY_REP_C23466	3.00054	2.9e-07	-0.0105143	0.962994	3.01106	F	Up in Female
ASSEMBLY_REP_C23509	0.0148	0.954618	1.7896	0.000221738	-1.7748	M	Up in Male
ASSEMBLY_REP_C2353	0.0940917	0.568942	0.697607	1.31e-05	-0.603515	M	Up in Male
ASSEMBLY_REP_C2355	2.39704	1.03e-06	0.00229762	0.995143	2.39474	F	Up in Female
ASSEMBLY_REP_C23563	-0.243258	0.0827358	0.63181	0.000530343	-0.875068	M	Up in Male
ASSEMBLY_REP_C2361	3.04787	6.05e-06	0.0467262	0.791257	3.00114	F	Up in Female
ASSEMBLY_REP_C2367	2.80142	7.38e-07	0.235912	0.155214	2.5655	F	Up in Female
ASSEMBLY_REP_C2370	-5.67413	2.01e-07	-0.00350238	0.989471	-5.67063	M	Down in Female
ASSEMBLY_REP_C23729	2.56378	3.31e-07	0.320364	0.0909716	2.24342	F	Up in Female
ASSEMBLY_REP_C2376	1.61642	1.42e-05	0.437743	0.0679708	1.17867	F	Up in Female
ASSEMBLY_REP_C2383	-4.84037	2.24e-08	-0.108479	0.875869	-4.7319	M	Down in Female
ASSEMBLY_REP_C23928	1.15822	0.00475756	-0.0131833	0.945848	1.1714	F	Up in Female
ASSEMBLY_REP_C2394	-1.54109	3.61e-05	-0.302557	0.199526	-1.23853	M	Down in Female
ASSEMBLY_REP_C23951	0.678608	0.000818064	0.0178119	0.833516	0.660796	F	Up in Female
ASSEMBLY_REP_C2396	-0.111325	0.507915	0.623219	0.00203108	-0.734544	M	Up in Male
ASSEMBLY_REP_C2402	2.03279	4.58e-06	-0.615657	0.107269	2.64845	F	Up in Female
ASSEMBLY_REP_C2408	-0.169742	0.44144	1.36367	0.000127307	-1.53342	M	Up in Male
ASSEMBLY_REP_C2409	-3.7834	2.84e-07	-0.376771	0.117196	-3.40663	M	Down in Female
ASSEMBLY_REP_C2410	1.33949	6.2e-05	0.11595	0.238011	1.22354	F	Up in Female
ASSEMBLY_REP_C2418	0.653975	0.00252074	-0.242957	0.124701	0.896932	F	Up in Female
ASSEMBLY_REP_C2422	1.31443	2.62e-05	-0.198829	0.142703	1.51326	F	Up in Female
ASSEMBLY_REP_C2428	1.36336	2.9e-06	0.0392	0.730753	1.32416	F	Up in Female
ASSEMBLY_REP_C2430	1.08698	0.000674861	-0.0180143	0.868709	1.105	F	Up in Female
ASSEMBLY_REP_C2434	2.05063	2.13e-07	0.0478619	0.550859	2.00277	F	Up in Female
ASSEMBLY_REP_C2440	0.241017	0.32557	-1.58656	5.31e-05	1.82757	F	Down in Male
ASSEMBLY_REP_C2442	3.4498	2.27e-06	-0.457593	0.28968	3.90739	F	Up in Female
ASSEMBLY_REP_C2445	0.632025	0.000370161	0.0305429	0.894644	0.601482	F	Up in Female
ASSEMBLY_REP_C2454	0.354767	0.0807261	0.942631	3.36e-05	-0.587864	M	Up in Male
ASSEMBLY_REP_C2468	2.10822	6.46e-07	0.186512	0.0657638	1.9217	F	Up in Female
ASSEMBLY_REP_C247	-0.664683	0.000933096	0.255679	0.0757393	-0.920362	M	Down in Female
ASSEMBLY_REP_C2470	-1.03018	2.02e-07	-0.0870167	0.322276	-0.943158	M	Down in Female
ASSEMBLY_REP_C249	0.630192	0.000722363	-0.198526	0.148259	0.828718	F	Up in Female
ASSEMBLY_REP_C2495	3.47858	4.92e-09	0.0788762	0.756891	3.39971	F	Up in Female
ASSEMBLY_REP_C2506	1.02796	0.146582	0.811993	0.00307632	0.215965	Both	Both
ASSEMBLY_REP_C25144	0.895817	6.3e-06	-0.22965	0.143095	1.12547	F	Up in Female
ASSEMBLY_REP_C2518	6.16034	1.13e-09	0.526817	0.378983	5.63352	F	Up in Female
ASSEMBLY_REP_C25213	-0.877925	0.0930189	1.39751	0.0375283	-2.27543	M	Up in Male
ASSEMBLY_REP_C2527	0.071	0.610176	-0.768726	0.00864478	0.839726	F	Down in Male
ASSEMBLY_REP_C2529	3.37441	5.29e-10	0.187619	0.293034	3.18679	F	Up in Female
ASSEMBLY_REP_C25335	2.31789	5.1e-07	0.0163048	0.901623	2.30159	F	Up in Female
ASSEMBLY_REP_C25353	0.655617	0.00311264	-0.277931	0.143392	0.933548	F	Up in Female
ASSEMBLY_REP_C25385	-1.49333	3.22e-05	-0.0792381	0.484319	-1.41409	M	Down in Female
ASSEMBLY_REP_C25437	1.33323	0.00018639	0.0391786	0.8318	1.29405	F	Up in Female
ASSEMBLY_REP_C25504	-3.39867	7.29e-12	-0.000630952	0.997259	-3.39804	M	Down in Female
ASSEMBLY_REP_C25568	0.628717	6.65e-05	-0.0244095	0.608141	0.653126	F	Up in Female
ASSEMBLY_REP_C2558	0.890975	0.00187551	-0.227521	0.472467	1.1185	F	Up in Female
ASSEMBLY_REP_C256	-0.682217	0.011842	0.519802	0.106966	-1.20202	M	Down in Female
ASSEMBLY_REP_C2565	2.22693	2.47e-05	-0.161436	0.557634	2.38837	F	Up in Female
ASSEMBLY_REP_C2570	2.89532	4.33e-07	0.572083	0.103461	2.32323	F	Up in Female
ASSEMBLY_REP_C2571	-2.54779	1.38e-06	-0.108069	0.250032	-2.43972	M	Down in Female
ASSEMBLY_REP_C25725	-1.92225	2.07e-08	0.0710595	0.542312	-1.99331	M	Down in Female
ASSEMBLY_REP_C25726	-0.790517	0.00181333	-0.2771	0.460677	-0.513417	M	Down in Female
ASSEMBLY_REP_C2573	-1.25709	1.08e-07	0.143521	0.317734	-1.40061	M	Down in Female
ASSEMBLY_REP_C2580	-1.05886	5.89e-08	-0.483914	0.0851851	-0.574944	M	Down in Female
ASSEMBLY_REP_C2583	-1.14352	0.000155994	0.156871	0.439035	-1.3004	M	Down in Female
ASSEMBLY_REP_C2584	-2.32336	7.51e-06	-1.15742	0.192038	-1.16594	M	Down in Female
ASSEMBLY_REP_C2585	-1.08789	9.7e-05	0.182983	0.183729	-1.27087	M	Down in Female
ASSEMBLY_REP_C25859	0.337442	0.10331	-1.06178	0.00104482	1.39922	F	Down in Male
ASSEMBLY_REP_C25885	-1.66745	5.4e-06	0.0748833	0.667305	-1.74233	M	Down in Female
ASSEMBLY_REP_C2594	0.733783	0.0180053	-0.0335833	0.787969	0.767367	F	Up in Female
ASSEMBLY_REP_C25965	-1.63978	4.41e-05	-0.342319	0.0778561	-1.29746	M	Down in Female
ASSEMBLY_REP_C25984	3.53692	4.6e-08	0.184031	0.394222	3.35289	F	Up in Female
ASSEMBLY_REP_C26	1.59171	1.13e-07	0.22616	0.137751	1.36555	F	Up in Female
ASSEMBLY_REP_C26159	0.8965	4.9e-05	0.116279	0.399733	0.780221	F	Up in Female
ASSEMBLY_REP_C26205	-5.4582	1.18e-09	-1.27373	0.126569	-4.18447	M	Down in Female
ASSEMBLY_REP_C26321	0.907592	1.51e-05	0.259598	0.0758048	0.647994	F	Up in Female
ASSEMBLY_REP_C26334	3.6865	8.12e-08	-0.194912	0.515116	3.88141	F	Up in Female
ASSEMBLY_REP_C26362	1.48717	1.95e-05	0.0195524	0.914233	1.46762	F	Up in Female
ASSEMBLY_REP_C264	2.22946	5.85e-07	0.289188	0.206541	1.94027	F	Up in Female
ASSEMBLY_REP_C2644	1.35191	2.63e-07	0.181688	0.351501	1.17022	F	Up in Female
ASSEMBLY_REP_C2646	-3.40788	2.5e-05	-0.651502	0.477312	-2.75637	M	Down in Female
ASSEMBLY_REP_C2651	7.27573	3.35e-10	1.2115	0.136437	6.06423	F	Up in Female
ASSEMBLY_REP_C26512	-1.65362	0.000183659	0.0179643	0.93591	-1.67159	M	Down in Female
ASSEMBLY_REP_C2653	1.22032	6.7e-06	-0.207224	0.16351	1.42754	F	Up in Female
ASSEMBLY_REP_C26541	1.00478	0.000423958	0.0432643	0.804018	0.961519	F	Up in Female
ASSEMBLY_REP_C26596	8.61417	1.75e-10	1.24848	0.199081	7.36569	F	Up in Female
ASSEMBLY_REP_C2664	1.82515	3.44e-06	-0.00509524	0.954145	1.83025	F	Up in Female
ASSEMBLY_REP_C2665	-1.44036	0.000304643	0.139248	0.760293	-1.57961	M	Down in Female
ASSEMBLY_REP_C2667	0.989767	5.61e-06	-0.149655	0.235947	1.13942	F	Up in Female
ASSEMBLY_REP_C26671	0.811475	1.68e-06	-0.0557833	0.629004	0.867258	F	Up in Female
ASSEMBLY_REP_C26699	-1.56173	3.54e-06	-0.160098	0.357523	-1.40164	M	Down in Female
ASSEMBLY_REP_C2678	2.43129	2.13e-06	0.202514	0.146678	2.22878	F	Up in Female
ASSEMBLY_REP_C268	-0.830225	0.218498	0.2596	0.000708052	-1.08983	M	Down in Female
ASSEMBLY_REP_C26811	-3.85706	1.43e-08	0.332469	0.102181	-4.18953	M	Down in Female
ASSEMBLY_REP_C2682	-0.261958	0.645874	3.41066	2.91e-08	-3.67262	M	Up in Male
ASSEMBLY_REP_C27003	0.844525	7.84e-06	-0.029131	0.741754	0.873656	F	Up in Female
ASSEMBLY_REP_C2702	0.959942	4.2e-05	-0.334436	0.00146673	1.29438	F	Up in Female
ASSEMBLY_REP_C2707	1.811	0.000411274	-0.65446	0.0898862	2.46546	F	Up in Female
ASSEMBLY_REP_C2709	0.639575	0.0259522	0.411202	0.157974	0.228373	Both	Both
ASSEMBLY_REP_C2713	-0.7818	0.00139572	0.166924	0.0906593	-0.948724	M	Down in Female
ASSEMBLY_REP_C27141	-0.905558	2.11e-05	-0.144133	0.167981	-0.761425	M	Down in Female
ASSEMBLY_REP_C2716	0.818183	9.19e-05	-0.064431	0.751423	0.882614	F	Up in Female
ASSEMBLY_REP_C2723	0.153708	0.169028	0.671079	1.77e-05	-0.51737	M	Up in Male
ASSEMBLY_REP_C2727	0.726208	0.00475412	0.0399262	0.820986	0.686282	F	Up in Female
ASSEMBLY_REP_C2732	0.901167	0.00016548	-0.234786	0.241848	1.13595	F	Up in Female
ASSEMBLY_REP_C27330	1.62242	2.45e-05	0.287743	0.551135	1.33467	F	Up in Female
ASSEMBLY_REP_C27345	1.21877	5.84e-06	-0.0391857	0.852366	1.25795	F	Up in Female
ASSEMBLY_REP_C2738	-1.76164	0.000709365	-0.0268929	0.951959	-1.73475	M	Down in Female
ASSEMBLY_REP_C2739	-2.00729	1.33e-06	0.147693	0.291417	-2.15498	M	Down in Female
ASSEMBLY_REP_C2751	1.47249	0.000222609	0.122867	0.685681	1.34963	F	Up in Female
ASSEMBLY_REP_C2757	6.01088	9.27e-11	0.685121	0.2032	5.32575	F	Up in Female
ASSEMBLY_REP_C2765	2.85446	1.81e-07	0.195981	0.189632	2.65848	F	Up in Female
ASSEMBLY_REP_C2768	-0.085675	0.669305	-1.30362	0.0005489	1.21794	F	Down in Male
ASSEMBLY_REP_C2779	0.616058	0.0711779	-0.367664	0.0129719	0.983723	F	Up in Female
ASSEMBLY_REP_C2780	1.34602	0.112047	1.79119	0.00857502	-0.445176	Both	Both
ASSEMBLY_REP_C27800	-0.95115	0.000640272	-0.072319	0.383307	-0.878831	M	Down in Female
ASSEMBLY_REP_C27808	-0.0622417	0.72366	-0.75811	0.000496449	0.695868	F	Down in Male
ASSEMBLY_REP_C27855	-0.010325	0.964849	1.18345	0.0011836	-1.19377	M	Up in Male
ASSEMBLY_REP_C2786	2.17052	8.71e-05	-0.10361	0.266828	2.27413	F	Up in Female
ASSEMBLY_REP_C2798	1.67273	2.49e-08	-0.0342405	0.867672	1.70697	F	Up in Female
ASSEMBLY_REP_C2804	1.12643	6.5e-05	-0.066031	0.64908	1.19246	F	Up in Female
ASSEMBLY_REP_C28044	-1.81822	7.84e-06	0.240533	0.137702	-2.05876	M	Down in Female
ASSEMBLY_REP_C28079	1.06916	0.0443762	-0.310407	0.120511	1.37957	F	Up in Female
ASSEMBLY_REP_C28155	1.15058	1.67e-07	-0.0251595	0.888559	1.17574	F	Up in Female
ASSEMBLY_REP_C2821	1.52907	9.12e-06	0.161312	0.191503	1.36776	F	Up in Female
ASSEMBLY_REP_C2828	1.92653	1.05e-06	-0.316238	0.0625876	2.24276	F	Up in Female
ASSEMBLY_REP_C2829	-0.777025	0.0103313	0.0124167	0.949	-0.789442	M	Down in Female
ASSEMBLY_REP_C28300	1.03258	0.000532909	-0.0378643	0.822803	1.07044	F	Up in Female
ASSEMBLY_REP_C2833	3.64297	1.18e-07	-0.460338	0.0584153	4.1033	F	Up in Female
ASSEMBLY_REP_C284	-0.840317	8.31e-05	-0.0249262	0.846923	-0.81539	M	Down in Female
ASSEMBLY_REP_C2840	4.23465	4.15e-08	0.849864	0.0813833	3.38479	F	Up in Female
ASSEMBLY_REP_C2849	0.019625	0.845726	0.694017	0.000992705	-0.674392	M	Up in Male
ASSEMBLY_REP_C2855	-2.34658	1.6e-06	0.194345	0.133639	-2.54092	M	Down in Female
ASSEMBLY_REP_C2859	5.07383	1.33e-08	0.135681	0.591822	4.93814	F	Up in Female
ASSEMBLY_REP_C2861	-0.892625	0.000171017	-0.399762	0.105523	-0.492863	Both	Both
ASSEMBLY_REP_C28679	0.878225	0.00136826	0.171914	0.367026	0.706311	F	Up in Female
ASSEMBLY_REP_C28703	4.69211	1.13e-09	0.389055	0.180985	4.30305	F	Up in Female
ASSEMBLY_REP_C2873	5.3635	8.48e-09	0.149724	0.74946	5.21378	F	Up in Female
ASSEMBLY_REP_C28786	0.6372	0.00356877	0.0877071	0.666054	0.549493	F	Up in Female
ASSEMBLY_REP_C2889	0.851975	0.000381434	0.074869	0.676111	0.777106	F	Up in Female
ASSEMBLY_REP_C289	2.48162	7.22e-07	0.191717	0.356764	2.2899	F	Up in Female
ASSEMBLY_REP_C28976	0.683817	0.00100013	-0.325436	0.188178	1.00925	F	Up in Female
ASSEMBLY_REP_C2898	-1.37045	2.76e-06	-0.0277048	0.884492	-1.34275	M	Down in Female
ASSEMBLY_REP_C2899	-1.01877	1.63e-05	-0.0847881	0.445085	-0.933979	M	Down in Female
ASSEMBLY_REP_C2908	5.53928	1.18e-07	0.34739	0.319374	5.19189	F	Up in Female
ASSEMBLY_REP_C2912	-2.19433	9.09e-05	-0.203076	0.312104	-1.99126	M	Down in Female
ASSEMBLY_REP_C2916	-2.41692	1.72e-07	0.15835	0.384169	-2.57527	M	Down in Female
ASSEMBLY_REP_C292	-0.878783	0.000553095	-0.00904286	0.947831	-0.86974	M	Down in Female
ASSEMBLY_REP_C29273	0.087425	0.798354	-0.746457	0.000685684	0.833882	F	Down in Male
ASSEMBLY_REP_C2933	1.874	6.06e-06	0.180421	0.153758	1.69358	F	Up in Female
ASSEMBLY_REP_C2936	1.76452	1.75e-07	0.195936	0.0635065	1.56858	F	Up in Female
ASSEMBLY_REP_C2943	1.48325	3.78e-06	0.328517	0.0760046	1.15473	F	Up in Female
ASSEMBLY_REP_C2961	1.09979	0.0840108	-3.97852	5.42e-08	5.07831	F	Down in Male
ASSEMBLY_REP_C29668	2.14205	2.18e-07	0.266657	0.124778	1.87539	F	Up in Female
ASSEMBLY_REP_C2970	2.90405	3.91e-06	0.53689	0.0603892	2.36716	F	Up in Female
ASSEMBLY_REP_C2974	1.22514	1.63e-05	0.3225	0.137128	0.902642	F	Up in Female
ASSEMBLY_REP_C2979	1.27871	9.16e-07	0.0882619	0.321311	1.19045	F	Up in Female
ASSEMBLY_REP_C29864	1.20623	3.04e-06	-0.0235476	0.791274	1.22977	F	Up in Female
ASSEMBLY_REP_C2987	1.49719	1.18e-07	0.163507	0.327642	1.33368	F	Up in Female
ASSEMBLY_REP_C2989	-0.151633	0.459485	-0.881517	0.0115121	0.729883	F	Down in Male
ASSEMBLY_REP_C2991	-1.82345	6.97e-05	-0.110971	0.763905	-1.71248	M	Down in Female
ASSEMBLY_REP_C3012	1.04448	5.84e-05	-0.00925238	0.971287	1.05373	F	Up in Female
ASSEMBLY_REP_C3016	0.957617	0.000562908	-0.00211905	0.987016	0.959736	F	Up in Female
ASSEMBLY_REP_C3024	-1.29466	1.49e-05	-0.290698	0.0864344	-1.00396	M	Down in Female
ASSEMBLY_REP_C3026	0.679208	0.0011976	-0.113314	0.497506	0.792523	F	Up in Female
ASSEMBLY_REP_C3029	2.61193	2.25e-07	0.350426	0.272558	2.26151	F	Up in Female
ASSEMBLY_REP_C303	1.62773	1.24e-06	0.0612262	0.621082	1.56651	F	Up in Female
ASSEMBLY_REP_C3037	-0.95195	2.05e-05	-0.0596667	0.65207	-0.892283	M	Down in Female
ASSEMBLY_REP_C304	2.30333	4.77e-09	0.10165	0.455589	2.20168	F	Up in Female
ASSEMBLY_REP_C30405	1.0299	1.45e-05	0.14406	0.0480321	0.88584	F	Up in Female
ASSEMBLY_REP_C30446	-0.135792	0.642633	-0.6778	0.00759518	0.542008	F	Down in Male
ASSEMBLY_REP_C3049	1.36854	0.000517963	-0.0262333	0.927366	1.39478	F	Up in Female
ASSEMBLY_REP_C3052	0.591025	0.00368423	0.581202	0.0838855	0.00982262	Both	Both
ASSEMBLY_REP_C30606	1.82992	9e-07	0.112257	0.380619	1.71766	F	Up in Female
ASSEMBLY_REP_C3068	2.00043	1.85e-06	0.216602	0.0894562	1.78383	F	Up in Female
ASSEMBLY_REP_C30689	1.29722	2.53e-05	0.0995429	0.545003	1.19767	F	Up in Female
ASSEMBLY_REP_C3072	2.31038	0.000425701	0.145098	0.469034	2.16528	F	Up in Female
ASSEMBLY_REP_C3077	-0.855892	0.0034522	0.187352	0.26452	-1.04324	M	Down in Female
ASSEMBLY_REP_C3081	1.87248	6.25e-09	0.140721	0.0499597	1.73176	F	Up in Female
ASSEMBLY_REP_C3083	1.18008	9.64e-07	0.126386	0.245262	1.0537	F	Up in Female
ASSEMBLY_REP_C3094	1.88469	0.00441048	0.584731	0.135934	1.29996	F	Up in Female
ASSEMBLY_REP_C3097	0.123017	0.509003	-0.742343	0.000355713	0.86536	F	Down in Male
ASSEMBLY_REP_C3101	1.11515	0.000275712	0.0659762	0.634727	1.04917	F	Up in Female
ASSEMBLY_REP_C3103	0.923608	1e-06	-0.146552	0.347278	1.07016	F	Up in Female
ASSEMBLY_REP_C3111	-1.47338	0.000471455	0.458495	0.08563	-1.93187	M	Down in Female
ASSEMBLY_REP_C31121	1.55695	1.85e-06	-0.171124	0.123893	1.72807	F	Up in Female
ASSEMBLY_REP_C3125	1.92688	1.9e-05	0.0146929	0.928604	1.91219	F	Up in Female
ASSEMBLY_REP_C3127	0.507158	0.171258	1.3312	1.29e-05	-0.824037	M	Up in Male
ASSEMBLY_REP_C3137	5.44314	1.22e-10	0.113929	0.814633	5.32921	F	Up in Female
ASSEMBLY_REP_C31409	2.47825	1.61e-07	0.18465	0.44955	2.2936	F	Up in Female
ASSEMBLY_REP_C31450	0.911725	0.000285235	-0.0361214	0.790823	0.947846	F	Up in Female
ASSEMBLY_REP_C3147	-2.06717	6.7e-07	0.013469	0.935855	-2.08064	M	Down in Female
ASSEMBLY_REP_C3152	5.14644	4.98e-12	0.23174	0.549768	4.9147	F	Up in Female
ASSEMBLY_REP_C31539	-1.45985	1.25e-05	0.110931	0.526687	-1.57078	M	Down in Female
ASSEMBLY_REP_C3170	-1.25297	0.0034617	-0.431079	0.28822	-0.821896	M	Down in Female
ASSEMBLY_REP_C3172	1.36308	4.56e-06	-0.150433	0.319951	1.51351	F	Up in Female
ASSEMBLY_REP_C3173	1.15613	6.95e-06	0.0317095	0.848925	1.12442	F	Up in Female
ASSEMBLY_REP_C318	1.24554	0.000227912	-0.00680714	0.971287	1.25235	F	Up in Female
ASSEMBLY_REP_C3191	5.28619	9.13e-08	0.257181	0.4885	5.02901	F	Up in Female
ASSEMBLY_REP_C31983	5.52444	1.92e-10	0.131771	0.793534	5.39267	F	Up in Female
ASSEMBLY_REP_C3199	-0.755167	0.0645014	-0.612348	0.000754419	-0.142819	Both	Both
ASSEMBLY_REP_C32149	7.15077	2.29e-10	0.606248	0.357712	6.54452	F	Up in Female
ASSEMBLY_REP_C32161	1.38977	8.85e-06	0.161483	0.138806	1.22828	F	Up in Female
ASSEMBLY_REP_C32174	-2.01838	2.84e-08	-0.0438381	0.769282	-1.97455	M	Down in Female
ASSEMBLY_REP_C32230	1.39741	0.000867613	-0.134926	0.281464	1.53233	F	Up in Female
ASSEMBLY_REP_C3227	1.96147	2.09e-07	-0.157781	0.265878	2.11925	F	Up in Female
ASSEMBLY_REP_C323	8.62693	2.54e-12	1.42867	0.180379	7.19826	F	Up in Female
ASSEMBLY_REP_C3232	-0.842692	2.63e-05	-0.21834	0.0806808	-0.624351	M	Down in Female
ASSEMBLY_REP_C3235	1.74861	1.62e-07	0.224317	0.168553	1.52429	F	Up in Female
ASSEMBLY_REP_C32356	-4.22325	9.14e-10	-0.461714	0.0746271	-3.76154	M	Down in Female
ASSEMBLY_REP_C3240	1.79866	0.0132876	-0.0560738	0.513364	1.85473	F	Up in Female
ASSEMBLY_REP_C3254	-1.39237	2.37e-06	-0.163421	0.129251	-1.22895	M	Down in Female
ASSEMBLY_REP_C3260	1.35205	2.29e-06	0.0681619	0.678031	1.28389	F	Up in Female
ASSEMBLY_REP_C3261	0.818308	6.61e-05	0.120762	0.385603	0.697546	F	Up in Female
ASSEMBLY_REP_C3267	-1.0358	0.000156379	0.196993	0.245309	-1.23279	M	Down in Female
ASSEMBLY_REP_C3268	1.89137	2.74e-07	0.166145	0.0909033	1.72522	F	Up in Female
ASSEMBLY_REP_C327	1.13748	0.00515496	0.43525	0.209464	0.702233	F	Up in Female
ASSEMBLY_REP_C3277	0.81465	0.000116468	0.757343	0.383989	0.0573071	Both	Both
ASSEMBLY_REP_C328	-0.810642	5.59e-06	0.11665	0.341025	-0.927292	M	Down in Female
ASSEMBLY_REP_C3283	0.211292	0.121307	0.923079	9.37e-05	-0.711787	M	Up in Male
ASSEMBLY_REP_C3293	-1.01837	0.0324561	-0.756479	0.159586	-0.261888	Both	Both
ASSEMBLY_REP_C3297	-1.15664	1.41e-05	-0.0492214	0.765006	-1.10742	M	Down in Female
ASSEMBLY_REP_C3299	2.20381	2.2e-07	0.0549333	0.646879	2.14887	F	Up in Female
ASSEMBLY_REP_C330	1.09067	5.33e-05	-0.159169	0.317894	1.24984	F	Up in Female
ASSEMBLY_REP_C3302	0.767533	0.000110238	0.1777	0.3177	0.589833	F	Up in Female
ASSEMBLY_REP_C3319	-1.17749	7.26e-06	-0.235914	0.071454	-0.941577	M	Down in Female
ASSEMBLY_REP_C3336	3.81926	2.64e-08	-0.0953929	0.641219	3.91465	F	Up in Female
ASSEMBLY_REP_C3339	0.705383	0.000167619	0.20754	0.166536	0.497843	Both	Both
ASSEMBLY_REP_C3343	-0.948308	0.000533339	-0.0131405	0.961036	-0.935168	M	Down in Female
ASSEMBLY_REP_C3349	0.688233	6.6e-05	0.124117	0.354836	0.564117	F	Up in Female
ASSEMBLY_REP_C3352	-0.1666	0.175737	1.00985	0.000487101	-1.17645	M	Up in Male
ASSEMBLY_REP_C338	1.95419	3.47e-06	0.0563786	0.571805	1.89781	F	Up in Female
ASSEMBLY_REP_C3380	6.44618	3.24e-11	0.387867	0.508753	6.05832	F	Up in Female
ASSEMBLY_REP_C3383	1.18798	0.00361075	0.0523262	0.737515	1.13565	F	Up in Female
ASSEMBLY_REP_C3398	-0.699408	0.00353696	-0.372736	0.201137	-0.326673	Both	Both
ASSEMBLY_REP_C340	2.7458	1e-05	0.480667	0.0599772	2.26513	F	Up in Female
ASSEMBLY_REP_C3403	1.0832	0.000189627	0.109805	0.533841	0.973395	F	Up in Female
ASSEMBLY_REP_C3415	-1.78189	1.22e-08	0.174557	0.421971	-1.95645	M	Down in Female
ASSEMBLY_REP_C343	8.99224	6.29e-10	1.9613	0.152768	7.03094	F	Up in Female
ASSEMBLY_REP_C344	-1.67487	3.99e-06	0.120886	0.462437	-1.79575	M	Down in Female
ASSEMBLY_REP_C3444	1.27693	1.97e-05	-0.0599333	0.75401	1.33686	F	Up in Female
ASSEMBLY_REP_C3448	-1.46289	7.89e-05	-0.46544	0.115661	-0.997451	M	Down in Female
ASSEMBLY_REP_C3452	5.79113	2.32e-08	0.25516	0.584381	5.53597	F	Up in Female
ASSEMBLY_REP_C3457	1.70749	1.63e-05	-0.816914	0.0666455	2.52441	F	Up in Female
ASSEMBLY_REP_C3472	0.89415	1.53e-05	0.140774	0.307158	0.753376	F	Up in Female
ASSEMBLY_REP_C3481	-3.56589	0.000141484	-0.850057	0.084852	-2.71583	M	Down in Female
ASSEMBLY_REP_C3501	2.28368	4.88e-06	0.204405	0.279958	2.07927	F	Up in Female
ASSEMBLY_REP_C3508	1.27284	1.46e-06	0.101371	0.467038	1.17147	F	Up in Female
ASSEMBLY_REP_C351	-0.290533	0.267115	0.597524	0.000252589	-0.888057	M	Up in Male
ASSEMBLY_REP_C3519	-2.92066	0.00478947	-0.712724	0.147157	-2.20793	M	Down in Female
ASSEMBLY_REP_C3533	1.23063	0.000221186	0.158198	0.299653	1.07244	F	Up in Female
ASSEMBLY_REP_C3546	1.84654	1.41e-05	0.0284881	0.782811	1.81805	F	Up in Female
ASSEMBLY_REP_C3548	1.48391	1.85e-05	0.0434429	0.606268	1.44047	F	Up in Female
ASSEMBLY_REP_C355	1.38847	0.000293642	0.0864667	0.806776	1.30201	F	Up in Female
ASSEMBLY_REP_C3552	-0.592608	3.64e-05	0.202624	0.062685	-0.795232	M	Down in Female
ASSEMBLY_REP_C3554	-1.26935	0.00629719	-0.490905	0.374326	-0.778445	M	Down in Female
ASSEMBLY_REP_C3555	1.78914	4.96e-07	0.0163643	0.929388	1.77278	F	Up in Female
ASSEMBLY_REP_C356	-0.960083	6.07e-07	-0.0276357	0.89389	-0.932448	M	Down in Female
ASSEMBLY_REP_C3566	1.10791	1.99e-05	0.195298	0.52128	0.912611	F	Up in Female
ASSEMBLY_REP_C3572	2.13863	0.000128827	0.0242524	0.830774	2.11438	F	Up in Female
ASSEMBLY_REP_C3574	1.1461	6.6e-07	-0.0267429	0.810947	1.17284	F	Up in Female
ASSEMBLY_REP_C3578	-0.961642	0.0886044	1.3322	0.00010382	-2.29384	M	Up in Male
ASSEMBLY_REP_C3579	1.04815	6.05e-05	0.0976167	0.491155	0.950533	F	Up in Female
ASSEMBLY_REP_C359	1.55832	1.26e-07	0.175274	0.265953	1.38304	F	Up in Female
ASSEMBLY_REP_C3595	-1.49289	5.12e-06	-0.190212	0.400706	-1.30268	M	Down in Female
ASSEMBLY_REP_C360	0.749075	5.5e-05	-0.263924	0.532387	1.013	F	Up in Female
ASSEMBLY_REP_C3602	-1.50016	8.42e-06	-0.307343	0.367085	-1.19282	M	Down in Female
ASSEMBLY_REP_C3607	1.15841	1.66e-05	0.1965	0.277622	0.961908	F	Up in Female
ASSEMBLY_REP_C361	1.60743	3.81e-05	0.228221	0.138279	1.3792	F	Up in Female
ASSEMBLY_REP_C362	7.26592	1.28e-08	1.38692	0.0882664	5.87899	F	Up in Female
ASSEMBLY_REP_C3624	1.50184	1.75e-05	-0.201233	0.220935	1.70307	F	Up in Female
ASSEMBLY_REP_C3633	1.26988	0.00971226	0.0203238	0.875869	1.24955	F	Up in Female
ASSEMBLY_REP_C3634	0.311083	0.135442	0.88245	1.05e-07	-0.571367	M	Up in Male
ASSEMBLY_REP_C3638	1.03122	4.31e-05	0.206	0.26324	0.825217	F	Up in Female
ASSEMBLY_REP_C3641	1.77129	1.21e-06	0.170719	0.164286	1.60057	F	Up in Female
ASSEMBLY_REP_C3642	0.771783	0.0012998	-0.231474	0.225938	1.00326	F	Up in Female
ASSEMBLY_REP_C3649	-0.0383583	0.831802	-0.842412	0.000267101	0.804054	F	Down in Male
ASSEMBLY_REP_C3660	0.681625	0.000127532	-0.107162	0.270645	0.788787	F	Up in Female
ASSEMBLY_REP_C3662	2.84675	1.99e-05	-0.0329976	0.756414	2.87975	F	Up in Female
ASSEMBLY_REP_C3668	-0.990808	0.159568	3.75845	4.42e-05	-4.74925	M	Up in Male
ASSEMBLY_REP_C3670	0.838433	1.12e-05	0.0789476	0.555431	0.759486	F	Up in Female
ASSEMBLY_REP_C3680	0.545075	0.116739	2.74856	2.3e-09	-2.20349	M	Up in Male
ASSEMBLY_REP_C3681	-1.07423	2.63e-05	-0.316098	0.163306	-0.758136	M	Down in Female
ASSEMBLY_REP_C3685	4.00673	3.57e-06	0.423329	0.187299	3.5834	F	Up in Female
ASSEMBLY_REP_C3700	1.36856	2.49e-06	0.0443452	0.845539	1.32421	F	Up in Female
ASSEMBLY_REP_C3701	1.9191	0.000570366	-0.298567	0.0666186	2.21767	F	Up in Female
ASSEMBLY_REP_C3708	1.86463	2.42e-07	0.131583	0.375961	1.73305	F	Up in Female
ASSEMBLY_REP_C3710	-1.23523	2.38e-05	0.0296524	0.863844	-1.26489	M	Down in Female
ASSEMBLY_REP_C3715	0.964667	0.00102192	-0.312026	0.329947	1.27669	F	Up in Female
ASSEMBLY_REP_C3721	1.4906	4.31e-05	-0.141164	0.321456	1.63176	F	Up in Female
ASSEMBLY_REP_C3725	0.852	3.51e-05	0.0589214	0.50407	0.793079	F	Up in Female
ASSEMBLY_REP_C3736	-0.71295	0.0085849	0.179971	0.277872	-0.892921	M	Down in Female
ASSEMBLY_REP_C375	-0.966825	0.000904557	-0.0421381	0.814392	-0.924687	M	Down in Female
ASSEMBLY_REP_C3758	-1.14412	3.61e-05	-0.175962	0.261254	-0.968155	M	Down in Female
ASSEMBLY_REP_C3768	5.35678	3.42e-08	0.470274	0.282704	4.88651	F	Up in Female
ASSEMBLY_REP_C378	-1.16912	1.58e-05	-0.13229	0.24902	-1.03683	M	Down in Female
ASSEMBLY_REP_C3786	-3.09304	6.96e-07	-0.176362	0.577216	-2.91668	M	Down in Female
ASSEMBLY_REP_C3788	0.943733	5.65e-05	0.04795	0.871879	0.895783	F	Up in Female
ASSEMBLY_REP_C3789	2.0725	4.59e-06	-0.178907	0.560527	2.25141	F	Up in Female
ASSEMBLY_REP_C3795	-4.324	0.00750666	-1.28007	0.539448	-3.04393	M	Down in Female
ASSEMBLY_REP_C3814	1.54997	1.83e-05	0.349855	0.164157	1.20011	F	Up in Female
ASSEMBLY_REP_C3819	-5.40405	4.63e-10	-0.252569	0.379843	-5.15148	M	Down in Female
ASSEMBLY_REP_C3820	1.13455	2.2e-07	0.223917	0.0918706	0.910633	F	Up in Female
ASSEMBLY_REP_C3860	1.2034	0.000155051	0.163681	0.348791	1.03972	F	Up in Female
ASSEMBLY_REP_C388	1.75886	3.02e-08	0.11355	0.250004	1.64531	F	Up in Female
ASSEMBLY_REP_C3881	1.21693	0.000202998	0.182817	0.430367	1.03411	F	Up in Female
ASSEMBLY_REP_C3881	1.21693	0.000202998	0.182817	0.430367	1.03411	F	Up in Female
ASSEMBLY_REP_C3888	1.33361	1.64e-05	-0.168598	0.277278	1.50221	F	Up in Female
ASSEMBLY_REP_C3895	-5.95061	9.21e-12	-1.05575	0.074354	-4.89486	M	Down in Female
ASSEMBLY_REP_C3898	-0.929708	0.000167161	-0.183043	0.39563	-0.746665	M	Down in Female
ASSEMBLY_REP_C392	0.186475	0.290086	0.858093	4.59e-07	-0.671618	M	Up in Male
ASSEMBLY_REP_C3922	1.50652	5.03e-06	-0.096031	0.560508	1.60255	F	Up in Female
ASSEMBLY_REP_C3933	9.07228	1.45e-10	2.12653	0.126179	6.94575	F	Up in Female
ASSEMBLY_REP_C3938	1.99542	2.87e-06	-0.0652905	0.728538	2.06071	F	Up in Female
ASSEMBLY_REP_C394	0.998058	1.35e-05	0.140781	0.265313	0.857277	F	Up in Female
ASSEMBLY_REP_C3949	-0.683667	0.000505591	0.24436	0.170678	-0.928026	M	Down in Female
ASSEMBLY_REP_C396	2.28816	2.1e-06	0.265433	0.0994933	2.02272	F	Up in Female
ASSEMBLY_REP_C3968	3.10023	3.16e-07	0.444664	0.0756463	2.65557	F	Up in Female
ASSEMBLY_REP_C3969	0.596692	0.000387549	-0.0187524	0.945527	0.615444	F	Up in Female
ASSEMBLY_REP_C397	1.76566	5.87e-09	-0.131031	0.100362	1.89669	F	Up in Female
ASSEMBLY_REP_C4009	3.64777	7.63e-06	0.674669	0.134648	2.9731	F	Up in Female
ASSEMBLY_REP_C4010	0.727275	7.36e-05	-0.261517	0.55672	0.988792	F	Up in Female
ASSEMBLY_REP_C4011	1.29103	1.33e-06	-0.115655	0.281484	1.40669	F	Up in Female
ASSEMBLY_REP_C4022	1.42132	9.62e-06	0.294874	0.396412	1.12645	F	Up in Female
ASSEMBLY_REP_C4028	-0.443208	0.26455	0.689145	0.0341353	-1.13235	M	Up in Male
ASSEMBLY_REP_C4035	-0.950017	6.21e-05	-0.00316191	0.975677	-0.946855	M	Down in Female
ASSEMBLY_REP_C4038	-0.761033	1.95e-05	0.0353286	0.819955	-0.796362	M	Down in Female
ASSEMBLY_REP_C4046	1.56929	2.76e-07	0.11096	0.400068	1.45833	F	Up in Female
ASSEMBLY_REP_C406	2.8099	3.43e-07	-0.00906429	0.964139	2.81896	F	Up in Female
ASSEMBLY_REP_C4067	3.00542	7.48e-08	-0.325717	0.0709899	3.33113	F	Up in Female
ASSEMBLY_REP_C407	-0.903567	0.00107312	-0.0454286	0.595489	-0.858138	M	Down in Female
ASSEMBLY_REP_C4073	0.656258	0.000301534	0.144845	0.426529	0.511413	F	Up in Female
ASSEMBLY_REP_C4084	-1.16666	4.6e-05	-0.52161	0.0564394	-0.645049	M	Down in Female
ASSEMBLY_REP_C4091	2.68991	1.68e-09	-0.0995881	0.366463	2.7895	F	Up in Female
ASSEMBLY_REP_C4095	-0.629933	0.000289662	-0.0928881	0.638152	-0.537045	M	Down in Female
ASSEMBLY_REP_C41	0.800517	0.000547352	0.0433452	0.693237	0.757171	F	Up in Female
ASSEMBLY_REP_C410	0.375308	0.109288	1.35155	1.56e-06	-0.976242	M	Up in Male
ASSEMBLY_REP_C4119	-1.02551	8.77e-05	0.162702	0.311601	-1.18821	M	Down in Female
ASSEMBLY_REP_C4134	5.78578	4.19e-12	0.989381	0.12309	4.79639	F	Up in Female
ASSEMBLY_REP_C4157	3.92171	1.36e-08	0.59684	0.089099	3.32487	F	Up in Female
ASSEMBLY_REP_C4188	2.29917	0.000465506	-0.0718762	0.648871	2.37104	F	Up in Female
ASSEMBLY_REP_C42	9.83075	3.53e-14	2.39545	0.0793245	7.4353	F	Up in Female
ASSEMBLY_REP_C4203	-0.744158	0.00135759	-0.0208524	0.913336	-0.723306	M	Down in Female
ASSEMBLY_REP_C4209	2.68784	2.02e-07	0.14939	0.413888	2.53845	F	Up in Female
ASSEMBLY_REP_C4234	0.98185	8.85e-07	0.111919	0.260929	0.869931	F	Up in Female
ASSEMBLY_REP_C4239	-0.250983	0.694122	3.59815	0.000348587	-3.84914	M	Up in Male
ASSEMBLY_REP_C4250	-0.02145	0.862967	-0.639505	0.00477281	0.618055	F	Down in Male
ASSEMBLY_REP_C4313	0.60545	0.000248753	0.0709548	0.484149	0.534495	F	Up in Female
ASSEMBLY_REP_C4315	-0.753058	0.000227829	-0.483817	0.0236373	-0.269242	Both	Both
ASSEMBLY_REP_C4345	-0.848925	0.000729723	0.266324	0.39914	-1.11525	M	Down in Female
ASSEMBLY_REP_C4373	-0.75015	0.000776953	-0.434764	0.0786779	-0.315386	Both	Both
ASSEMBLY_REP_C4389	-2.86352	5.6e-06	-0.0843833	0.713931	-2.77913	M	Down in Female
ASSEMBLY_REP_C4392	1.02538	8.61e-05	0.108669	0.53312	0.916714	F	Up in Female
ASSEMBLY_REP_C44	0.716867	0.00014305	-0.273498	0.524622	0.990364	F	Up in Female
ASSEMBLY_REP_C440	-0.846567	0.000168419	0.124062	0.366905	-0.970629	M	Down in Female
ASSEMBLY_REP_C4401	-0.975725	0.000862875	0.0119286	0.935108	-0.987654	M	Down in Female
ASSEMBLY_REP_C4415	0.675758	3.87e-05	0.225571	0.0734574	0.450187	Both	Both
ASSEMBLY_REP_C4431	0.54885	0.0241223	-0.60054	0.12049	1.14939	F	Down in Male
ASSEMBLY_REP_C4447	-0.70585	0.000699902	-0.116398	0.270483	-0.589452	M	Down in Female
ASSEMBLY_REP_C445	2.44057	0.0167553	0.595502	0.209362	1.84506	F	Up in Female
ASSEMBLY_REP_C4472	2.89383	8.68e-08	-0.142912	0.752419	3.03675	F	Up in Female
ASSEMBLY_REP_C449	-1.42706	4.58e-06	-0.19384	0.166685	-1.23322	M	Down in Female
ASSEMBLY_REP_C4501	-1.15384	5.14e-06	-0.185626	0.127451	-0.968215	M	Down in Female
ASSEMBLY_REP_C4505	2.66303	5.07e-06	-0.112102	0.541153	2.77513	F	Up in Female
ASSEMBLY_REP_C4522	3.63981	1.3e-07	0.0801524	0.750338	3.55966	F	Up in Female
ASSEMBLY_REP_C4539	1.57688	0.0196373	-0.729579	0.144672	2.30645	F	Up in Female
ASSEMBLY_REP_C454	0.0655	0.847285	0.779805	0.0172198	-0.714305	M	Up in Male
ASSEMBLY_REP_C4554	0.0395083	0.883588	0.725448	1.28e-05	-0.685939	M	Up in Male
ASSEMBLY_REP_C4556	1.12994	5.83e-05	0.0301595	0.747099	1.09978	F	Up in Female
ASSEMBLY_REP_C4576	3.73913	2.05e-08	-0.157081	0.432715	3.89621	F	Up in Female
ASSEMBLY_REP_C4577	1.05416	8.31e-06	0.0211905	0.866696	1.03297	F	Up in Female
ASSEMBLY_REP_C4580	0.698583	0.0252457	-0.228357	0.543115	0.92694	F	Up in Female
ASSEMBLY_REP_C4600	1.08789	6.82e-05	-0.368636	0.0616401	1.45653	F	Up in Female
ASSEMBLY_REP_C4605	-0.5965	0.0328604	-0.157964	0.38875	-0.438536	Both	Both
ASSEMBLY_REP_C461	1.28061	6.48e-05	0.330069	0.0863086	0.950539	F	Up in Female
ASSEMBLY_REP_C4612	2.21883	1.21e-06	0.263895	0.0779507	1.95494	F	Up in Female
ASSEMBLY_REP_C4675	-0.274317	0.159514	-0.82209	0.00161994	0.547774	F	Down in Male
ASSEMBLY_REP_C4683	0.123458	0.438846	0.793871	0.0021835	-0.670413	M	Up in Male
ASSEMBLY_REP_C47	-0.621742	0.000205009	-0.067931	0.619295	-0.553811	M	Down in Female
ASSEMBLY_REP_C472	0.967575	0.000760591	-0.43846	0.0806678	1.40603	F	Up in Female
ASSEMBLY_REP_C4738	-1.73762	0.00034429	-0.368179	0.288219	-1.36944	M	Down in Female
ASSEMBLY_REP_C4749	1.95684	3.5e-07	-0.051669	0.80057	2.00851	F	Up in Female
ASSEMBLY_REP_C477	-1.26034	1.33e-06	0.128321	0.0866857	-1.38866	M	Down in Female
ASSEMBLY_REP_C4770	2.03708	1.33e-08	0.12211	0.52881	1.91497	F	Up in Female
ASSEMBLY_REP_C4792	1.03245	3.99e-06	0.149179	0.222927	0.883271	F	Up in Female
ASSEMBLY_REP_C4809	1.39433	3.98e-06	0.211702	0.184781	1.18262	F	Up in Female
ASSEMBLY_REP_C484	0.154267	0.378063	0.722119	0.000495312	-0.567852	M	Up in Male
ASSEMBLY_REP_C4844	0.6681	0.0056267	0.180283	0.514226	0.487817	Both	Both
ASSEMBLY_REP_C4850	0.883433	6.41e-05	0.108038	0.474067	0.775395	F	Up in Female
ASSEMBLY_REP_C4864	-0.467142	0.206816	1.72437	1.36e-06	-2.19151	M	Up in Male
ASSEMBLY_REP_C4868	1.93887	1.06e-06	-0.0647167	0.70383	2.00359	F	Up in Female
ASSEMBLY_REP_C4881	2.47424	1.03e-05	0.0657762	0.550354	2.40847	F	Up in Female
ASSEMBLY_REP_C4882	-1.73078	0.000253682	-0.384688	0.585568	-1.3461	M	Down in Female
ASSEMBLY_REP_C4888	4.59935	3.02e-11	-0.00588333	0.984665	4.60523	F	Up in Female
ASSEMBLY_REP_C4893	-1.3089	2.23e-05	-0.32849	0.118045	-0.98041	M	Down in Female
ASSEMBLY_REP_C493	0.587933	0.016816	0.480295	0.0678883	0.107638	Both	Both
ASSEMBLY_REP_C497	0.938775	4.73e-06	0.246664	0.225663	0.692111	F	Up in Female
ASSEMBLY_REP_C4987	-0.9424	7.1e-06	0.224505	0.284383	-1.1669	M	Down in Female
ASSEMBLY_REP_C4989	2.75057	3.03e-05	0.329586	0.102547	2.42098	F	Up in Female
ASSEMBLY_REP_C502	-0.796217	1.84e-05	0.050419	0.769964	-0.846636	M	Down in Female
ASSEMBLY_REP_C5027	1.06638	5.72e-06	0.203212	0.363939	0.863163	F	Up in Female
ASSEMBLY_REP_C5037	0.775617	0.00686246	0.103645	0.218701	0.671971	F	Up in Female
ASSEMBLY_REP_C504	-1.21629	0.000477071	-0.0172119	0.906303	-1.19908	M	Down in Female
ASSEMBLY_REP_C5048	-0.0131583	0.869602	0.638126	0.000303156	-0.651285	M	Up in Male
ASSEMBLY_REP_C5049	-0.703558	0.00132444	-0.510407	0.060068	-0.193151	Both	Both
ASSEMBLY_REP_C5051	2.8409	3.91e-06	-0.173517	0.412103	3.01442	F	Up in Female
ASSEMBLY_REP_C5070	2.64171	2.1e-05	0.411152	0.070251	2.23056	F	Up in Female
ASSEMBLY_REP_C5077	-0.714333	0.0031691	0.0781071	0.286935	-0.79244	M	Down in Female
ASSEMBLY_REP_C5080	0.658342	0.00071948	0.0619452	0.632157	0.596396	F	Up in Female
ASSEMBLY_REP_C51	3.13537	2.84e-09	0.178293	0.386551	2.95707	F	Up in Female
ASSEMBLY_REP_C5100	0.726642	0.0001501	-0.117174	0.324665	0.843815	F	Up in Female
ASSEMBLY_REP_C5113	1.51375	2.12e-06	-0.156988	0.22732	1.67074	F	Up in Female
ASSEMBLY_REP_C514	-1.42653	1.01e-06	-0.252171	0.0600932	-1.17435	M	Down in Female
ASSEMBLY_REP_C5157	-0.792267	0.212685	-2.01359	0.000144828	1.22132	F	Down in Male
ASSEMBLY_REP_C5159	1.24947	0.00268196	0.128212	0.222559	1.12126	F	Up in Female
ASSEMBLY_REP_C5178	4.23286	1.02e-06	0.651824	0.0966117	3.58103	F	Up in Female
ASSEMBLY_REP_C518	0.63965	9.42e-05	0.0730476	0.675645	0.566602	F	Up in Female
ASSEMBLY_REP_C5182	0.158117	0.296724	-0.857629	1.85e-05	1.01575	F	Down in Male
ASSEMBLY_REP_C5188	1.2604	0.000184615	0.359548	0.0969704	0.900852	F	Up in Female
ASSEMBLY_REP_C5215	2.03745	4.04e-07	-0.102219	0.463173	2.13967	F	Up in Female
ASSEMBLY_REP_C5264	-0.6906	0.000717924	-0.12445	0.280561	-0.56615	M	Down in Female
ASSEMBLY_REP_C529	-0.06635	0.483186	0.593386	0.000334882	-0.659736	M	Up in Male
ASSEMBLY_REP_C5304	0.31645	0.178494	0.714969	0.000246485	-0.398519	Both	Both
ASSEMBLY_REP_C5307	3.2246	5.71e-08	0.0532786	0.613997	3.17132	F	Up in Female
ASSEMBLY_REP_C5350	0.00379167	0.980284	-0.891479	0.000714828	0.89527	F	Down in Male
ASSEMBLY_REP_C537	1.04294	1.17e-06	0.147448	0.101265	0.895494	F	Up in Female
ASSEMBLY_REP_C5371	0.798283	1.52e-05	-0.0395167	0.711564	0.8378	F	Up in Female
ASSEMBLY_REP_C5383	1.42765	0.000224654	0.0446119	0.493332	1.38304	F	Up in Female
ASSEMBLY_REP_C5385	1.31132	1.18e-05	0.244071	0.0639833	1.06725	F	Up in Female
ASSEMBLY_REP_C541	1.97273	1.08e-07	0.123055	0.357382	1.84967	F	Up in Female
ASSEMBLY_REP_C5443	2.27906	6.99e-06	0.279536	0.151633	1.99952	F	Up in Female
ASSEMBLY_REP_C5498	-1.87704	3.87e-05	-0.335969	0.111562	-1.54107	M	Down in Female
ASSEMBLY_REP_C5525	1.3141	3.54e-06	0.26675	0.0921146	1.04735	F	Up in Female
ASSEMBLY_REP_C556	-0.703492	1.45e-05	-0.0729762	0.303122	-0.630515	M	Down in Female
ASSEMBLY_REP_C5566	0.404208	0.196153	2.64531	1.78e-08	-2.24111	M	Up in Male
ASSEMBLY_REP_C5572	0.931792	0.000245869	-0.64899	0.079642	1.58078	F	Up in Female
ASSEMBLY_REP_C5575	3.7952	1.41e-06	0.245062	0.438985	3.55014	F	Up in Female
ASSEMBLY_REP_C5591	1.69585	1.86e-07	0.0387452	0.807752	1.6571	F	Up in Female
ASSEMBLY_REP_C5616	-0.809725	0.00114193	0.131793	0.50789	-0.941518	M	Down in Female
ASSEMBLY_REP_C5629	-1.34947	0.000880319	-0.465081	0.619805	-0.884394	M	Down in Female
ASSEMBLY_REP_C563	1.34097	5.92e-07	0.0305762	0.827393	1.31039	F	Up in Female
ASSEMBLY_REP_C5636	0.730908	0.00742588	-0.113112	0.450335	0.84402	F	Up in Female
ASSEMBLY_REP_C5685	-1.93392	6.63e-07	-0.418845	0.0707895	-1.51508	M	Down in Female
ASSEMBLY_REP_C5707	0.650117	0.000925638	-0.347031	0.187009	0.997148	F	Up in Female
ASSEMBLY_REP_C571	1.4762	6.97e-07	0.251767	0.0555703	1.22443	F	Up in Female
ASSEMBLY_REP_C5773	1.97488	1.37e-07	0.139119	0.269012	1.83576	F	Up in Female
ASSEMBLY_REP_C5779	2.42627	3.98e-06	-0.103188	0.574035	2.52946	F	Up in Female
ASSEMBLY_REP_C5780	-0.263442	0.154659	-0.794838	0.000712991	0.531396	F	Down in Male
ASSEMBLY_REP_C5789	-0.860608	0.000325393	0.416302	0.10245	-1.27691	M	Down in Female
ASSEMBLY_REP_C579	1.46287	2.95e-06	-0.2532	0.43064	1.71607	F	Up in Female
ASSEMBLY_REP_C5799	1.34028	1.93e-06	0.24944	0.0760689	1.09083	F	Up in Female
ASSEMBLY_REP_C5834	-2.55452	0.00898817	-0.625548	0.262009	-1.92898	M	Down in Female
ASSEMBLY_REP_C586	1.04939	0.174504	-2.7755	0.00218376	3.82489	F	Down in Male
ASSEMBLY_REP_C5862	1.12587	7.65e-06	0.129979	0.479191	0.995896	F	Up in Female
ASSEMBLY_REP_C5887	-1.76741	5.52e-08	-0.269638	0.219608	-1.49777	M	Down in Female
ASSEMBLY_REP_C589	1.65246	1.65e-06	-0.259202	0.0588505	1.91166	F	Up in Female
ASSEMBLY_REP_C5913	-0.716325	0.00520319	-0.2532	0.400782	-0.463125	Both	Both
ASSEMBLY_REP_C592	-0.750492	0.00140435	-0.0870786	0.454499	-0.663413	M	Down in Female
ASSEMBLY_REP_C593	-0.840242	0.0149309	0.00194286	0.979389	-0.842185	M	Down in Female
ASSEMBLY_REP_C5938	1.27745	0.022857	-0.73441	0.14869	2.01186	F	Up in Female
ASSEMBLY_REP_C5975	0.911992	1.39e-05	0.127452	0.22038	0.784539	F	Up in Female
ASSEMBLY_REP_C599	-0.758825	0.000294413	-0.274938	0.100883	-0.483887	Both	Both
ASSEMBLY_REP_C60	1.21469	5.28e-05	-0.246131	0.0562496	1.46082	F	Up in Female
ASSEMBLY_REP_C6004	-1.91046	2.23e-07	0.0416095	0.859911	-1.95207	M	Down in Female
ASSEMBLY_REP_C601	0.646983	0.00243337	0.206643	0.102478	0.44034	Both	Both
ASSEMBLY_REP_C6043	0.621067	0.00258634	-0.141286	0.417362	0.762352	F	Up in Female
ASSEMBLY_REP_C6048	6.36642	0.000106576	-1.64824	0.120669	8.01465	F	Up in Female
ASSEMBLY_REP_C6060	-0.528725	0.0140171	0.620338	0.216718	-1.14906	M	Up in Male
ASSEMBLY_REP_C6062	-0.723475	0.00251602	0.20235	0.306402	-0.925825	M	Down in Female
ASSEMBLY_REP_C608	1.60741	1.56e-07	-0.0590286	0.791689	1.66644	F	Up in Female
ASSEMBLY_REP_C6108	1.15054	0.00274801	0.0393024	0.791257	1.11124	F	Up in Female
ASSEMBLY_REP_C6139	1.24407	3.21e-05	0.159807	0.118631	1.08426	F	Up in Female
ASSEMBLY_REP_C6146	-1.43274	0.0284339	-0.286205	0.258717	-1.14654	M	Down in Female
ASSEMBLY_REP_C616	-0.236967	0.0779662	1.00608	0.00071068	-1.24305	M	Up in Male
ASSEMBLY_REP_C617	0.94825	4.69e-06	-0.0150976	0.94376	0.963348	F	Up in Female
ASSEMBLY_REP_C619	1.50792	1.15e-05	0.0915619	0.605274	1.41636	F	Up in Female
ASSEMBLY_REP_C62	7.14744	1.31e-11	0.951936	0.215615	6.19551	F	Up in Female
ASSEMBLY_REP_C6200	-0.0223167	0.815463	0.598421	0.000297736	-0.620738	M	Up in Male
ASSEMBLY_REP_C6210	1.10596	0.000222974	0.0757476	0.653295	1.03021	F	Up in Female
ASSEMBLY_REP_C6230	-0.455258	0.0591053	-1.13626	0.000303539	0.680999	F	Down in Male
ASSEMBLY_REP_C624	-0.75835	0.000314899	-0.146321	0.198652	-0.612029	M	Down in Female
ASSEMBLY_REP_C6246	1.17635	5.51e-07	0.392571	0.0820102	0.783779	F	Up in Female
ASSEMBLY_REP_C6297	-0.706408	0.00035338	-0.296526	0.0836742	-0.409882	Both	Both
ASSEMBLY_REP_C63	-1.33662	0.0157902	0.162726	0.703816	-1.49934	M	Down in Female
ASSEMBLY_REP_C631	1.84522	2.44e-07	0.110552	0.35363	1.73467	F	Up in Female
ASSEMBLY_REP_C633	0.660442	0.0194535	-0.236395	0.213684	0.896837	F	Up in Female
ASSEMBLY_REP_C634	1.72768	6.56e-07	0.119398	0.28099	1.60829	F	Up in Female
ASSEMBLY_REP_C636	1.41915	0.00808895	-0.417555	0.352951	1.8367	F	Up in Female
ASSEMBLY_REP_C6372	2.8617	9.69e-07	-0.201655	0.226198	3.06335	F	Up in Female
ASSEMBLY_REP_C6384	1.49273	2.31e-05	0.282064	0.339322	1.21067	F	Up in Female
ASSEMBLY_REP_C6389	0.991258	0.00176735	0.241886	0.137594	0.749373	F	Up in Female
ASSEMBLY_REP_C6402	0.665133	1.99e-05	0.158569	0.285716	0.506564	F	Up in Female
ASSEMBLY_REP_C6416	1.11459	0.00257139	0.1027	0.797065	1.01189	F	Up in Female
ASSEMBLY_REP_C646	0.984892	0.000665659	0.124919	0.466717	0.859973	F	Up in Female
ASSEMBLY_REP_C6478	-0.706508	0.000476547	-0.176886	0.0715601	-0.529623	M	Down in Female
ASSEMBLY_REP_C648	-0.875108	8.46e-06	-0.232162	0.0803408	-0.642946	M	Down in Female
ASSEMBLY_REP_C6495	0.732833	0.00126821	0.0383976	0.879358	0.694436	F	Up in Female
ASSEMBLY_REP_C6511	-1.09573	8.13e-06	-0.192398	0.143544	-0.903327	M	Down in Female
ASSEMBLY_REP_C6513	2.12205	4.12e-08	0.268164	0.195092	1.85389	F	Up in Female
ASSEMBLY_REP_C6562	1.22086	1.41e-05	-0.0209929	0.91063	1.24185	F	Up in Female
ASSEMBLY_REP_C657	-0.00535833	0.957168	-0.612083	0.000195391	0.606725	F	Down in Male
ASSEMBLY_REP_C6575	-0.825125	0.000223656	-0.172855	0.25627	-0.65227	M	Down in Female
ASSEMBLY_REP_C6599	1.52672	1.58e-05	0.29529	0.105869	1.23143	F	Up in Female
ASSEMBLY_REP_C66	-0.78925	1.51e-05	0.0881381	0.426225	-0.877388	M	Down in Female
ASSEMBLY_REP_C660	6.60025	6.36e-11	0.3737	0.574407	6.22655	F	Up in Female
ASSEMBLY_REP_C6639	1.27761	9.52e-07	-0.0427881	0.711078	1.3204	F	Up in Female
ASSEMBLY_REP_C6649	-0.38635	0.631548	-1.90717	0.00869647	1.52082	F	Down in Male
ASSEMBLY_REP_C6665	-1.89321	4.65e-06	-0.163848	0.494586	-1.72936	M	Down in Female
ASSEMBLY_REP_C6667	-0.182542	0.719561	1.21689	0.00343426	-1.39943	M	Up in Male
ASSEMBLY_REP_C669	-1.16457	1.07e-05	0.219579	0.119287	-1.38415	M	Down in Female
ASSEMBLY_REP_C6704	-0.7077	0.00103605	-0.174667	0.288618	-0.533033	M	Down in Female
ASSEMBLY_REP_C6713	-1.53957	5.14e-07	0.0553048	0.675944	-1.59487	M	Down in Female
ASSEMBLY_REP_C6722	0.963425	6.07e-06	-0.0349381	0.681458	0.998363	F	Up in Female
ASSEMBLY_REP_C674	-0.803017	4.53e-07	-0.151186	0.194282	-0.651831	M	Down in Female
ASSEMBLY_REP_C6744	1.1543	0.000698134	0.204236	0.130045	0.950064	F	Up in Female
ASSEMBLY_REP_C677	-1.09032	6.86e-06	-0.145988	0.50923	-0.944337	M	Down in Female
ASSEMBLY_REP_C6776	-6.20957	3.24e-11	-0.194617	0.750338	-6.01495	M	Down in Female
ASSEMBLY_REP_C68	-1.52249	1.54e-07	0.0980024	0.311358	-1.62049	M	Down in Female
ASSEMBLY_REP_C6854	-0.938467	0.00010935	-0.172867	0.112796	-0.7656	M	Down in Female
ASSEMBLY_REP_C6857	-2.19516	4.83e-06	-0.154424	0.471498	-2.04073	M	Down in Female
ASSEMBLY_REP_C6861	-1.96333	8.74e-08	-0.52119	0.193665	-1.44214	M	Down in Female
ASSEMBLY_REP_C6896	-0.81605	3.1e-05	0.235824	0.161511	-1.05187	M	Down in Female
ASSEMBLY_REP_C690	-3.25571	9.44e-05	-0.273748	0.171944	-2.98196	M	Down in Female
ASSEMBLY_REP_C6918	0.817692	0.000293906	0.350643	0.140534	0.467049	Both	Both
ASSEMBLY_REP_C6950	-1.14738	2.92e-07	-0.024481	0.91513	-1.1229	M	Down in Female
ASSEMBLY_REP_C6951	1.76807	5.63e-06	0.110286	0.526273	1.65778	F	Up in Female
ASSEMBLY_REP_C696	2.32035	4.54e-07	-0.106767	0.560293	2.42712	F	Up in Female
ASSEMBLY_REP_C697	2.2702	2.88e-06	-0.342812	0.440379	2.61301	F	Up in Female
ASSEMBLY_REP_C699	0.879908	3.84e-05	0.245807	0.220391	0.634101	F	Up in Female
ASSEMBLY_REP_C701	-6.80647	1.37e-10	-1.36726	0.17007	-5.43921	M	Down in Female
ASSEMBLY_REP_C702	2.06287	4.77e-06	-0.181188	0.456753	2.24405	F	Up in Female
ASSEMBLY_REP_C703	0.570717	0.0588634	-1.58228	0.000112819	2.15299	F	Down in Male
ASSEMBLY_REP_C7045	1.39367	6.44e-07	0.210207	0.198156	1.18347	F	Up in Female
ASSEMBLY_REP_C7104	1.53488	2.27e-06	0.125381	0.203866	1.4095	F	Up in Female
ASSEMBLY_REP_C711	6.42234	4.04e-10	0.720433	0.247766	5.70191	F	Up in Female
ASSEMBLY_REP_C7137	-2.23031	3.69e-05	-0.547264	0.17994	-1.68304	M	Down in Female
ASSEMBLY_REP_C714	-1.65351	1.48e-06	-0.241788	0.153758	-1.41172	M	Down in Female
ASSEMBLY_REP_C7159	1.36568	7.18e-05	-0.207586	0.16693	1.57327	F	Up in Female
ASSEMBLY_REP_C7160	1.59492	9e-08	0.140405	0.381166	1.45452	F	Up in Female
ASSEMBLY_REP_C7199	2.91923	4.94e-09	0.107495	0.619158	2.81174	F	Up in Female
ASSEMBLY_REP_C7214	-2.01329	1.93e-07	-0.305336	0.227558	-1.70796	M	Down in Female
ASSEMBLY_REP_C7226	0.265042	0.155114	-0.695252	0.00293334	0.960294	F	Down in Male
ASSEMBLY_REP_C7252	0.19865	0.287648	-0.707736	0.000152484	0.906386	F	Down in Male
ASSEMBLY_REP_C7254	0.9014	0.000227967	-0.219076	0.199378	1.12048	F	Up in Female
ASSEMBLY_REP_C7278	-0.635933	2.46e-05	-0.0867143	0.634712	-0.549219	M	Down in Female
ASSEMBLY_REP_C731	1.12224	0.00237795	-0.278014	0.102651	1.40026	F	Up in Female
ASSEMBLY_REP_C733	3.718	9.66e-08	0.362321	0.257602	3.35568	F	Up in Female
ASSEMBLY_REP_C7360	-2.88137	0.00381254	-1.1813	0.0585716	-1.70007	M	Down in Female
ASSEMBLY_REP_C738	0.638817	0.000271853	0.0378571	0.8318	0.60096	F	Up in Female
ASSEMBLY_REP_C7399	-1.43286	7.28e-07	-0.279421	0.115856	-1.15344	M	Down in Female
ASSEMBLY_REP_C740	2.23282	5.91e-07	-0.106962	0.573823	2.33978	F	Up in Female
ASSEMBLY_REP_C742	3.8538	1.66e-06	-0.922274	0.0585156	4.77607	F	Up in Female
ASSEMBLY_REP_C7427	-1.65215	0.124644	-1.60399	0.00937321	-0.0481571	Both	Both
ASSEMBLY_REP_C7440	2.61422	1.1e-05	0.400443	0.0925775	2.21377	F	Up in Female
ASSEMBLY_REP_C7443	6.29229	4.02e-13	0.782343	0.192932	5.50995	F	Up in Female
ASSEMBLY_REP_C7458	-0.129	0.75152	1.26364	0.000189797	-1.39264	M	Up in Male
ASSEMBLY_REP_C7549	1.07593	3.64e-06	0.199486	0.102399	0.876439	F	Up in Female
ASSEMBLY_REP_C7585	-0.172083	0.493778	-0.590157	0.026048	0.418074	Both	Both
ASSEMBLY_REP_C7602	1.56232	2e-05	0.124505	0.262358	1.43781	F	Up in Female
ASSEMBLY_REP_C763	-0.09865	0.495912	0.9349	2.3e-07	-1.03355	M	Up in Male
ASSEMBLY_REP_C764	2.43567	2.07e-06	-0.239629	0.0970604	2.6753	F	Up in Female
ASSEMBLY_REP_C765	5.95929	0.000174245	-1.46211	0.169458	7.4214	F	Up in Female
ASSEMBLY_REP_C766	-0.682375	0.0197889	-0.414183	0.116923	-0.268192	Both	Both
ASSEMBLY_REP_C767	-0.8213	1.26e-06	-0.153243	0.0796348	-0.668057	M	Down in Female
ASSEMBLY_REP_C7697	-0.289683	0.0514666	-0.93615	0.000144261	0.646467	F	Down in Male
ASSEMBLY_REP_C770	2.30736	3.62e-09	0.29229	0.0637384	2.01507	F	Up in Female
ASSEMBLY_REP_C7713	1.59209	4.19e-06	-0.290007	0.192684	1.8821	F	Up in Female
ASSEMBLY_REP_C7714	0.901058	8.69e-05	0.0112714	0.890117	0.889787	F	Up in Female
ASSEMBLY_REP_C773	-1.20085	1.46e-06	-0.0802524	0.806037	-1.1206	M	Down in Female
ASSEMBLY_REP_C7742	-1.01448	0.00139281	0.073431	0.824564	-1.08791	M	Down in Female
ASSEMBLY_REP_C7747	0.823892	2.33e-05	0.2177	0.0706882	0.606192	F	Up in Female
ASSEMBLY_REP_C775	1.50238	2.81e-06	0.261231	0.0647812	1.24114	F	Up in Female
ASSEMBLY_REP_C7772	0.378575	0.124977	-1.16411	7.29e-06	1.54268	F	Down in Male
ASSEMBLY_REP_C779	-1.63166	7.25e-07	0.102229	0.140398	-1.73389	M	Down in Female
ASSEMBLY_REP_C7809	-1.45813	0.00106171	-0.0296333	0.87568	-1.4285	M	Down in Female
ASSEMBLY_REP_C7833	1.81489	6.94e-08	0.0934714	0.336006	1.72142	F	Up in Female
ASSEMBLY_REP_C7860	1.7591	2.36e-05	0.012131	0.902138	1.74697	F	Up in Female
ASSEMBLY_REP_C7873	1.10952	1.37e-05	0.200429	0.208117	0.909088	F	Up in Female
ASSEMBLY_REP_C788	-1.73987	1.52e-05	-0.0377071	0.839959	-1.70216	M	Down in Female
ASSEMBLY_REP_C7895	1.38965	4.34e-07	-0.135783	0.284256	1.52543	F	Up in Female
ASSEMBLY_REP_C7910	2.10094	0.00571905	0.569695	0.0781192	1.53125	F	Up in Female
ASSEMBLY_REP_C792	-1.22027	0.0007376	-0.0435357	0.601096	-1.17673	M	Down in Female
ASSEMBLY_REP_C7925	1.15838	7.24e-08	-0.0390429	0.855717	1.19743	F	Up in Female
ASSEMBLY_REP_C793	-0.749108	0.00178614	0.0393952	0.843522	-0.788504	M	Down in Female
ASSEMBLY_REP_C80	-1.23751	0.000732407	-0.213179	0.367869	-1.02433	M	Down in Female
ASSEMBLY_REP_C805	-0.983275	1.27e-05	-0.0791071	0.408985	-0.904168	M	Down in Female
ASSEMBLY_REP_C8078	1.71272	0.000195321	-0.239536	0.100054	1.95225	F	Up in Female
ASSEMBLY_REP_C809	0.983317	0.00420553	0.00327857	0.989317	0.980038	F	Up in Female
ASSEMBLY_REP_C8094	1.33614	7.23e-05	0.0959143	0.205407	1.24023	F	Up in Female
ASSEMBLY_REP_C8110	1.08758	0.00337107	-0.122781	0.244752	1.21036	F	Up in Female
ASSEMBLY_REP_C812	1.41737	2.36e-06	-0.255512	0.118007	1.67288	F	Up in Female
ASSEMBLY_REP_C8136	1.91184	3.99e-09	0.158921	0.880688	1.75292	F	Up in Female
ASSEMBLY_REP_C8162	1.70097	6.69e-07	0.219695	0.0592935	1.48127	F	Up in Female
ASSEMBLY_REP_C8191	-1.00534	0.000239958	-0.171957	0.364697	-0.833385	M	Down in Female
ASSEMBLY_REP_C8202	-0.983475	7.64e-08	-0.126612	0.355018	-0.856863	M	Down in Female
ASSEMBLY_REP_C8224	-0.634183	0.00990666	-0.185714	0.505915	-0.448469	Both	Both
ASSEMBLY_REP_C8247	0.909642	9.03e-05	-0.258133	0.0772083	1.16778	F	Up in Female
ASSEMBLY_REP_C8248	1.89009	7.94e-09	-0.00177857	0.987379	1.89187	F	Up in Female
ASSEMBLY_REP_C825	0.282042	0.0594897	0.619281	0.00197591	-0.337239	Both	Both
ASSEMBLY_REP_C832	0.315233	0.0764846	-0.595929	6.24e-05	0.911162	F	Down in Male
ASSEMBLY_REP_C8398	-1.06545	3.54e-05	-0.248005	0.200129	-0.817445	M	Down in Female
ASSEMBLY_REP_C840	-0.862717	0.00280987	-0.0408357	0.586529	-0.821881	M	Down in Female
ASSEMBLY_REP_C8431	1.98103	2.9e-08	0.112952	0.175615	1.86807	F	Up in Female
ASSEMBLY_REP_C8479	-2.16446	5.14e-06	0.000845238	0.998805	-2.1653	M	Down in Female
ASSEMBLY_REP_C8489	-1.92658	0.0291631	0.9591	0.0870827	-2.88568	M	Down in Female
ASSEMBLY_REP_C859	0.990758	7.66e-05	-0.221552	0.250857	1.21231	F	Up in Female
ASSEMBLY_REP_C8610	2.17188	5.71e-06	-0.121136	0.545538	2.29301	F	Up in Female
ASSEMBLY_REP_C868	2.06345	8.09e-07	0.142093	0.0989013	1.92136	F	Up in Female
ASSEMBLY_REP_C869	1.18398	4.63e-06	0.0988976	0.520429	1.08509	F	Up in Female
ASSEMBLY_REP_C872	-1.83183	0.000479399	-0.324345	0.372085	-1.50748	M	Down in Female
ASSEMBLY_REP_C8729	1.66823	3.81e-06	-0.0270857	0.894157	1.69532	F	Up in Female
ASSEMBLY_REP_C8807	1.09119	0.00188736	-0.0682881	0.339681	1.15948	F	Up in Female
ASSEMBLY_REP_C885	-0.893208	0.00232478	-0.350671	0.330659	-0.542537	M	Down in Female
ASSEMBLY_REP_C8906	3.89013	3.6e-07	-0.619271	0.18485	4.5094	F	Up in Female
ASSEMBLY_REP_C8919	-1.32307	8.93e-07	-0.503117	0.0700527	-0.81995	M	Down in Female
ASSEMBLY_REP_C892	1.79937	1.62e-05	0.158683	0.192691	1.64069	F	Up in Female
ASSEMBLY_REP_C904	-0.855483	2.83e-05	0.0306429	0.910251	-0.886126	M	Down in Female
ASSEMBLY_REP_C9042	0.925658	0.00112701	-0.0703286	0.654123	0.995987	F	Up in Female
ASSEMBLY_REP_C9064	2.08438	1.33e-06	-0.0342524	0.849352	2.11864	F	Up in Female
ASSEMBLY_REP_C9075	1.14136	1.04e-06	0.0172643	0.891291	1.12409	F	Up in Female
ASSEMBLY_REP_C9129	-0.70575	0.00861643	-0.0809429	0.267433	-0.624807	M	Down in Female
ASSEMBLY_REP_C9151	1.16487	3.1e-05	0.0103071	0.947831	1.15456	F	Up in Female
ASSEMBLY_REP_C916	1.1094	0.000178881	-0.185107	0.295888	1.29451	F	Up in Female
ASSEMBLY_REP_C9167	0.0669833	0.673053	0.757088	0.000126045	-0.690105	M	Up in Male
ASSEMBLY_REP_C919	1.95948	1.64e-05	0.188907	0.306023	1.77057	F	Up in Female
ASSEMBLY_REP_C9204	0.0170167	0.933618	-0.907595	0.00251529	0.924612	F	Down in Male
ASSEMBLY_REP_C9212	-1.10047	0.00656946	-0.574781	0.123915	-0.525686	M	Down in Female
ASSEMBLY_REP_C9248	-2.58029	1.37e-07	0.732838	0.0877915	-3.31313	M	Down in Female
ASSEMBLY_REP_C9275	-1.0331	1.69e-05	-0.093	0.540472	-0.9401	M	Down in Female
ASSEMBLY_REP_C9279	1.02039	0.00230457	0.0691048	0.742151	0.951287	F	Up in Female
ASSEMBLY_REP_C93	3.10803	1.86e-07	-0.170686	0.730935	3.27872	F	Up in Female
ASSEMBLY_REP_C9373	-0.781308	0.0165217	-0.0386595	0.520429	-0.742649	M	Down in Female
ASSEMBLY_REP_C9381	1.08452	0.00040379	-0.177186	0.134322	1.2617	F	Up in Female
ASSEMBLY_REP_C939	0.157558	0.622159	0.731974	0.000337329	-0.574415	M	Up in Male
ASSEMBLY_REP_C940	1.57488	0.00112701	-0.0290881	0.949184	1.60397	F	Up in Female
ASSEMBLY_REP_C942	-1.82647	0.0861755	-3.23923	0.00522541	1.41276	F	Down in Male
ASSEMBLY_REP_C9437	-0.6179	0.0029608	-0.296512	0.14368	-0.321388	Both	Both
ASSEMBLY_REP_C9480	-0.710283	4.55e-05	-0.0763548	0.576867	-0.633929	M	Down in Female
ASSEMBLY_REP_C9489	-0.887658	0.00120904	-0.00683571	0.971287	-0.880823	M	Down in Female
ASSEMBLY_REP_C9532	-1.61813	8.1e-05	-0.040281	0.857895	-1.57784	M	Down in Female
ASSEMBLY_REP_C9554	3.60763	1.08e-09	0.462538	0.114168	3.14509	F	Up in Female
ASSEMBLY_REP_C956	-0.806942	0.000159483	0.204983	0.20134	-1.01192	M	Down in Female
ASSEMBLY_REP_C9578	2.13963	7.37e-06	0.433571	0.105123	1.70605	F	Up in Female
ASSEMBLY_REP_C9592	-0.627142	0.0163572	0.268693	0.215771	-0.895835	M	Down in Female
ASSEMBLY_REP_C960	0.90875	2.43e-06	0.208767	0.106488	0.699983	F	Up in Female
ASSEMBLY_REP_C969	1.37227	4.6e-05	0.476974	0.0853382	0.895293	F	Up in Female
ASSEMBLY_REP_C9702	1.57445	7.12e-05	0.0886643	0.385278	1.48579	F	Up in Female
ASSEMBLY_REP_C971	-2.50513	0.000324919	-0.532886	0.516866	-1.97224	M	Down in Female
ASSEMBLY_REP_C9715	0.7334	4.17e-05	0.0711738	0.74285	0.662226	F	Up in Female
ASSEMBLY_REP_C9716	1.19416	0.0091251	-0.161602	0.0694111	1.35576	F	Up in Female
ASSEMBLY_REP_C973	1.92333	1.86e-06	0.0418857	0.727145	1.88145	F	Up in Female
ASSEMBLY_REP_C9740	2.15731	1.11e-08	0.216474	0.181174	1.94083	F	Up in Female
ASSEMBLY_REP_C9788	0.732617	0.00539459	0.258088	0.208621	0.474529	Both	Both
ASSEMBLY_REP_C980	3.59697	1.72e-07	-0.164221	0.375956	3.76119	F	Up in Female
ASSEMBLY_REP_C9821	2.1835	2.07e-06	-0.173431	0.351247	2.35693	F	Up in Female
ASSEMBLY_REP_C985	3.97191	1.93e-08	0.250957	0.133177	3.72095	F	Up in Female
ASSEMBLY_REP_C9869	1.73272	0.00388784	0.671867	0.171761	1.06085	F	Up in Female
ASSEMBLY_REP_C9894	-0.836492	3.28e-05	-0.305598	0.162722	-0.530894	M	Down in Female
ASSEMBLY_REP_C993	3.09578	1.7e-07	0.686981	0.0635983	2.40879	F	Up in Female
ASSEMBLY_REP_C994	2.38983	1.41e-06	-0.00776191	0.956552	2.3976	F	Up in Female
ASSEMBLY_REP_C9950	-1.83537	3.93e-08	-0.397012	0.0618213	-1.43836	M	Down in Female
ASSEMBLY_REP_C9951	2.00007	3.91e-07	0.67279	0.0580786	1.32728	F	Up in Female
ASSEMBLY_REP_C9962	7.112	8.26e-12	0.77056	0.256168	6.34144	F	Up in Female
ASSEMBLY_REP_C9984	-0.8542	7.76e-05	0.113114	0.518906	-0.967314	M	Down in Female
AY247000.1	-0.671358	0.00444143	-0.213062	0.416372	-0.458296	Both	Both
AY619996.1	-2.41452	5e-05	-0.38596	0.248769	-2.02856	M	Down in Female
AY642113.1	0.565633	0.192075	3.7752	4.59e-05	-3.20956	M	Up in Male
AY647256.1	-0.197158	0.549955	1.71563	0.0114166	-1.91279	M	Up in Male
cDN22P0001A18.F.ab1	-0.927008	0.000154585	-0.324567	0.0941493	-0.602442	M	Down in Female
cDN22P0001B17.F.ab1	-1.32586	0.000494348	-0.0337452	0.907421	-1.29211	M	Down in Female
cDN22P0001D08.F.ab1	-2.97049	3.59e-07	0.439476	0.0966117	-3.40997	M	Down in Female
cDN22P0001E24.F.ab1	-1.41459	0.000198603	-0.206874	0.55498	-1.20772	M	Down in Female
cDN22P0001G02.F.ab1	-1.86765	2.06e-07	-0.0438452	0.753322	-1.8238	M	Down in Female
cDN22P0001H10.F.ab1	-0.307417	0.142309	-1.46187	6.79e-05	1.15445	F	Down in Male
cDN22P0001J12.F.ab1	-3.22383	5.49e-05	-0.799386	0.258184	-2.42444	M	Down in Female
cDN22P0001N01.F.ab1	3.36711	3.53e-06	-0.0704762	0.919824	3.43758	F	Up in Female
cDN22P0001N08.F.ab1	-1.71166	1.23e-07	-0.115324	0.574586	-1.59633	M	Down in Female
cDN22P0001O06.F.ab1	1.01049	1.93e-05	-0.228438	0.0724196	1.23893	F	Up in Female
cDN22P0001O13.F.ab1	0.0552417	0.787081	0.894624	3.82e-06	-0.839382	M	Up in Male
cDN22P0001P07.F.ab1	-1.11455	8.42e-05	-0.250581	0.285813	-0.863969	M	Down in Female
cDN22P0002B22.F.ab1	-5.2888	8.05e-07	-0.387643	0.181644	-4.90116	M	Down in Female
cDN22P0002D04.F.ab1	-0.917208	0.00497873	-0.419233	0.0756305	-0.497975	Both	Both
cDN22P0002G18.F.ab1	1.71954	0.000112605	0.0026119	0.98027	1.71693	F	Up in Female
cDN22P0002I01.F.ab1	-0.0986417	0.429058	0.987974	0.0019895	-1.08662	M	Up in Male
cDN22P0002K20.F.ab1	-0.4927	0.114131	-0.837319	0.00254464	0.344619	Both	Both
cDN22P0002M12.F.ab1	-0.324425	0.28082	-0.780845	0.0118014	0.45642	Both	Both
cDN22P0002M15.F.ab1	-3.77036	1.16e-07	-0.376983	0.365182	-3.39337	M	Down in Female
cDN22P0002P14.F.ab1	1.89852	0.0142867	1.52138	0.0664043	0.377136	Both	Both
cDN22P0003A18.F.ab1	-2.30706	9.77e-07	-0.0492548	0.855337	-2.2578	M	Down in Female
cDN22P0003C02.F.ab1	0.139708	0.684917	1.59193	7.76e-07	-1.45222	M	Up in Male
cDN22P0003C15.F.ab1	0.757867	0.287481	0.764688	0.00327781	-0.00682143	Both	Both
cDN22P0003G24.F.ab1	2.36269	2.84e-07	0.228905	0.276805	2.13379	F	Up in Female
cDN22P0003H01.F.ab1	-1.61658	3.64e-07	-0.0457857	0.796645	-1.57079	M	Down in Female
cDN22P0003K07.F.ab1	-0.389658	0.248037	0.727974	0.00757232	-1.11763	M	Up in Male
cDN22P0003N07.F.ab1	-1.35278	9.88e-06	0.151721	0.220825	-1.5045	M	Down in Female
cDN22P0003P13.F.ab1	-0.937567	7.83e-05	0.000616667	0.996845	-0.938183	M	Down in Female
cDN22P0004C11.F.ab1	-2.67039	9.95e-06	-0.0233976	0.90864	-2.64699	M	Down in Female
cDN22P0004C21.F.ab1	-0.0998167	0.92604	2.807	0.00493215	-2.90681	M	Up in Male
cDN22P0004E17.F.ab1	1.8556	0.000990215	0.0865429	0.460677	1.76906	F	Up in Female
cDN22P0004F03.F.ab1	1.20215	3.21e-05	0.174336	0.173005	1.02781	F	Up in Female
cDN22P0004F24.F.ab1	-1.95784	0.0131332	-0.121421	0.308286	-1.83642	M	Down in Female
cDN22P0004G15.F.ab1	-2.05515	4.24e-07	-0.221731	0.146425	-1.83342	M	Down in Female
cDN22P0004H09.F.ab1	-4.011	1.58e-08	-0.266805	0.111799	-3.7442	M	Down in Female
cDN22P0004L24.F.ab1	0.660692	0.00049174	0.0894548	0.453504	0.571237	F	Up in Female
cDN22P0004N23.F.ab1	-1.3191	0.0012277	-0.206993	0.554648	-1.11211	M	Down in Female
cDN22P0004P09.F.ab1	-6.65212	7.36e-12	-0.485983	0.472861	-6.16613	M	Down in Female
cDN22P0004P24.F.ab1	0.59505	1.42e-05	-0.0304143	0.833482	0.625464	F	Up in Female
cDN22P0005B14.F.ab1	-3.37982	1.01e-06	-1.52472	0.147459	-1.8551	M	Down in Female
cDN22P0005D21.F.ab1	0.992467	4.1e-05	0.11486	0.471497	0.877607	F	Up in Female
cDN22P0005E09.F.ab1	-2.10027	4.49e-08	-0.124745	0.733766	-1.97553	M	Down in Female
cDN22P0005E23.F.ab1	-0.874217	0.00283945	-0.933381	0.0710423	0.0591643	Both	Both
cDN22P0005G03.F.ab1	-1.54051	0.000681781	0.129805	0.0911846	-1.67031	M	Down in Female
cDN22P0005G05.F.ab1	-0.750692	0.00053303	-0.184588	0.314422	-0.566104	M	Down in Female
cDN22P0005G07.F.ab1	0.185333	0.233986	0.66414	0.00514334	-0.478807	Both	Both
[truncated: 2,130 more rows]

## Sheet: Suppl table 2. platy fish
ID	logFC.x	adj.P.Val.x	logFC.y	adj.P.Val.y	S-value	pattern	ExpressionChange	gene_name
ENSXMAG00000000010	-0.752269	0.0443363	-0.661251	0.0495612	-0.0910181	Both	Both	bbox1
ENSXMAG00000022821	-10.0988	3.6e-10	-8.69968	2.17e-13	-1.39909	M	Down in Female	st8sia6
ENSXMAG00000000013	1.07297	0.0123446	1.15668	0.00289296	-0.08371	Both	Both	grap2a
ENSXMAG00000000014	0.567917	0.220275	0.743753	0.0427659	-0.175836	Both	Both	nr1h3
ENSXMAG00000000015	1.27651	0.000216542	1.00292	0.00260904	0.273592	Both	Both	cyth4a
ENSXMAG00000029773	-7.76636	7.01e-08	-8.38365	1.57e-09	0.617292	F	Down in Male	NA
ENSXMAG00000021212	-4.72215	0.287615	-7.06159	0.0334686	2.33944	F	Down in Male	NA
ENSXMAG00000000039	-0.576034	0.100364	-0.682401	0.0207847	0.106367	Both	Both	pkma
ENSXMAG00000000043	0.673661	0.101932	0.997097	0.00306766	-0.323436	Both	Both	NA
ENSXMAG00000026006	-5.50119	0.0620283	-6.76034	0.00694582	1.25915	F	Down in Male	NA
ENSXMAG00000020290	-8.12282	1.63e-05	-6.45415	3.93e-06	-1.66867	M	Down in Female	kcnj1a.6
ENSXMAG00000000065	1.10053	1.43e-06	0.746463	0.00131883	0.354067	Both	Both	NA
ENSXMAG00000000067	0.269379	0.463725	0.616844	0.0110299	-0.347465	Both	Both	hccsb
ENSXMAG00000025329	-2.92085	0.0159543	-6.36023	9.6e-07	3.43937	F	Down in Male	NA
ENSXMAG00000028645	-3.34913	0.00519524	-5.90434	7.43e-08	2.55521	F	Down in Male	NA
ENSXMAG00000000071	0.160428	0.737222	0.595694	0.0197723	-0.435266	Both	Both	ascc3
ENSXMAG00000000075	0.57303	0.121968	0.721583	0.0184808	-0.148553	Both	Both	poll
ENSXMAG00000023475	-3.49302	7e-07	-5.61582	4.6e-09	2.1228	F	Down in Male	NA
ENSXMAG00000025509	-1.55097	0.647437	-5.58659	0.00337429	4.03562	F	Down in Male	leap2
ENSXMAG00000000086	-1.30258	0.125939	-1.74263	0.0128336	0.440045	Both	Both	NA
ENSXMAG00000023169	-6.48062	3.8e-39	-5.50752	3.7e-30	-0.9731	M	Down in Female	NA
ENSXMAG00000018602	-3.83563	3.05e-06	-5.45607	1.08e-08	1.62044	F	Down in Male	kera
ENSXMAG00000005229	-4.30996	3.42e-13	-5.22495	5.42e-17	0.914994	F	Down in Male	NA
ENSXMAG00000023026	-8.18729	1.67e-05	-5.21528	0.000345004	-2.97201	M	Down in Female	NA
ENSXMAG00000000133	-0.723683	0.00691021	-0.801954	0.000978321	0.0782704	Both	Both	rhbdf1a
ENSXMAG00000020899	-3.72381	0.0584326	-5.06846	0.00271864	1.34465	F	Down in Male	NA
ENSXMAG00000000145	-1.29637	0.000997262	-1.345	0.000272916	0.048637	Both	Both	ier5l
ENSXMAG00000000146	1.31151	0.00864891	1.22279	0.00743325	0.0887223	Both	Both	neurl2
ENSXMAG00000000147	1.28528	0.00805959	1.07472	0.0180493	0.210564	Both	Both	zgc:154046
ENSXMAG00000003188	-3.80794	6.86e-31	-4.85038	1.9e-50	1.04244	F	Down in Male	tgfb5
ENSXMAG00000023740	-0.248794	0.957038	-4.80974	0.00841962	4.56095	F	Down in Male	INHBC
ENSXMAG00000000154	0.612552	0.117582	0.663404	0.0442199	-0.0508525	Both	Both	nprl3
ENSXMAG00000029505	-8.7095	1.74e-05	-4.80228	6.62e-05	-3.90722	M	Down in Female	NA
ENSXMAG00000000173	1.15412	0.00579616	1.04737	0.00740344	0.106742	Both	Both	krt15
ENSXMAG00000009816	-2.48008	0.0550663	-4.76807	1.65e-05	2.28799	F	Down in Male	tnni2b.1
ENSXMAG00000000180	-0.634413	0.109629	-1.08779	0.000617347	0.453373	Both	Both	hmcn2
ENSXMAG00000021312	-3.21987	0.00046109	-4.60604	1.4e-07	1.38617	F	Down in Male	NA
ENSXMAG00000003108	-5.63623	1.25e-40	-4.47426	7.64e-27	-1.16197	M	Down in Female	DDIT4
ENSXMAG00000000189	0.91468	0.0191968	1.39379	3.77e-05	-0.479107	Both	Both	gnmt
ENSXMAG00000000190	-0.20931	0.702269	-0.649997	0.0326345	0.440687	Both	Both	kank2
ENSXMAG00000000197	-0.775076	0.0111673	-0.857313	0.00188085	0.0822368	Both	Both	si:dkey-28e7.3
ENSXMAG00000000203	-1.16301	0.000486332	-1.58972	2.5e-07	0.426707	Both	Both	angptl2b
ENSXMAG00000000205	0.771902	0.211714	1.21898	0.0110835	-0.447076	Both	Both	trim2a
ENSXMAG00000026405	-0.942787	0.708987	-4.3865	0.00227746	3.44371	F	Down in Male	NA
ENSXMAG00000000214	1.39994	0.00244673	1.41002	0.00111591	-0.0100783	Both	Both	NA
ENSXMAG00000007654	-1.66713	0.139884	-4.24278	2.97e-05	2.57565	F	Down in Male	purg
ENSXMAG00000000220	0.533828	0.216852	0.915206	0.00570048	-0.381378	Both	Both	tyk2
ENSXMAG00000000224	1.29246	0.00414177	1.11914	0.00849102	0.173325	Both	Both	klhl31
ENSXMAG00000000233	-0.325113	0.449715	-0.689234	0.0170111	0.364121	Both	Both	NBL1
ENSXMAG00000027392	-0.950721	0.43597	-4.23306	1.06e-07	3.28234	F	Down in Male	cx39.9
ENSXMAG00000001422	-5.09758	4.9e-07	-4.18819	1.35e-05	-0.909398	M	Down in Female	si:dkeyp-74b6.2
ENSXMAG00000000243	-1.059	0.00268713	-0.683	0.0479068	-0.375996	Both	Both	si:dkey-93h22.8
ENSXMAG00000023582	-3.43539	6.34e-13	-4.15854	6.14e-19	0.723152	F	Down in Male	NA
ENSXMAG00000001558	-3.40383	1.46e-10	-4.15655	7.35e-12	0.752725	F	Down in Male	mmp20a
ENSXMAG00000000262	-0.399219	0.219353	-0.794169	0.00114218	0.39495	Both	Both	arhgef10
ENSXMAG00000000266	1.14373	0.00103856	1.42842	8.75e-06	-0.284698	Both	Both	tmc8
ENSXMAG00000000274	0.406013	0.250405	0.599947	0.0271016	-0.193933	Both	Both	med12
ENSXMAG00000000276	0.610288	0.247781	0.907749	0.0242555	-0.297461	Both	Both	NA
ENSXMAG00000023802	-3.29734	0.0161296	-4.05909	0.000854504	0.761748	F	Down in Male	NA
ENSXMAG00000016824	-1.03194	0.202526	-4.02921	2.74e-12	2.99727	F	Down in Male	col2a1a
ENSXMAG00000028063	-6.06075	0.0151437	-4.00214	0.0416704	-2.0586	M	Down in Female	grem1a
ENSXMAG00000000068	-4.88282	1.38e-81	-3.99015	1.11e-54	-0.892671	M	Down in Female	egln3
ENSXMAG00000000292	0.953183	0.0335005	1.23545	0.00144754	-0.282267	Both	Both	aspscr1
ENSXMAG00000023373	-3.39521	5.36e-43	-3.95688	1.12e-58	0.561664	F	Down in Male	NA
ENSXMAG00000006780	-3.3266	3.73e-09	-3.94049	9.3e-13	0.613886	F	Down in Male	epdr1
ENSXMAG00000017745	-4.80096	2.01e-05	-3.91749	0.000102935	-0.883471	M	Down in Female	NA
ENSXMAG00000003411	-1.17591	0.393067	-3.90533	1.84e-05	2.72942	F	Down in Male	sqlea
ENSXMAG00000008456	-0.998663	0.260596	-3.90113	2.3e-09	2.90247	F	Down in Male	otos
ENSXMAG00000000318	0.990063	0.0215525	1.26304	0.000847117	-0.272974	Both	Both	nisch
ENSXMAG00000029422	-6.13014	0.0214569	-3.82812	0.140563	-2.30202	M	Down in Female	NA
ENSXMAG00000015088	-1.22566	0.554042	-3.7784	0.0269946	2.55274	F	Down in Male	grid2ipa
ENSXMAG00000000334	-0.321261	0.529382	-0.809947	0.0123026	0.488686	Both	Both	iqgap3
ENSXMAG00000000335	-0.419824	0.201875	-0.610557	0.0181798	0.190733	Both	Both	metrnla
ENSXMAG00000000351	0.954417	0.00120111	0.801613	0.00466492	0.152804	Both	Both	man2b1
ENSXMAG00000000352	0.777683	0.0542297	1.1985	0.00039466	-0.420821	Both	Both	march5l
ENSXMAG00000023088	-5.69452	8.34e-11	-3.74793	3.28e-06	-1.9466	M	Down in Female	NA
ENSXMAG00000017679	-1.12068	0.254082	-3.69805	1.76e-07	2.57737	F	Down in Male	scn4aa
ENSXMAG00000022046	-2.84384	1.91e-05	-3.67617	8.5e-09	0.832329	F	Down in Male	p3h4
ENSXMAG00000000374	-0.598569	0.0201314	-0.47787	0.0463399	-0.120699	Both	Both	NA
ENSXMAG00000000394	0.780395	0.0291364	0.318274	0.387739	0.462121	Both	Both	erap1b
ENSXMAG00000000396	-1.02476	0.0202453	-1.07154	0.00697447	0.046774	Both	Both	npm1a
ENSXMAG00000012577	-1.53836	0.00120647	-3.6739	7.58e-15	2.13554	F	Down in Male	acanb
ENSXMAG00000019113	-1.70084	0.10069	-3.66109	1.72e-05	1.96024	F	Down in Male	cpxm1b
ENSXMAG00000016311	-0.807307	0.660545	-3.65054	0.000978321	2.84323	F	Down in Male	zgc:158296
ENSXMAG00000000424	0.855947	0.00757653	1.03455	0.000341684	-0.178604	Both	Both	f9b
ENSXMAG00000023618	-2.85453	0.0164491	-3.64635	0.000635019	0.791826	F	Down in Male	krt99
ENSXMAG00000010479	-1.01713	0.0958612	-3.63563	5.65e-15	2.6185	F	Down in Male	col9a2
ENSXMAG00000000442	0.393457	0.393124	0.832805	0.00860063	-0.439348	Both	Both	zgc:103438
ENSXMAG00000002933	-0.723216	0.489778	-3.63109	1.07e-08	2.90788	F	Down in Male	matn1
ENSXMAG00000000449	-0.809282	0.0808018	-1.17379	0.00205692	0.364504	Both	Both	hpdl
ENSXMAG00000000454	-0.11606	0.836814	-0.613772	0.0242657	0.497712	Both	Both	agps
ENSXMAG00000000455	0.912853	0.0126062	0.67969	0.0493293	0.233163	Both	Both	mfsd4b
ENSXMAG00000000465	-0.708664	0.0356448	-1.18411	3.04e-05	0.475443	Both	Both	anp32a
ENSXMAG00000000470	-1.47748	0.0630291	-1.39937	0.0468941	-0.0781158	Both	Both	adrb2b
ENSXMAG00000009969	-0.977363	0.123056	-3.61793	2.42e-14	2.64056	F	Down in Male	col9a3
ENSXMAG00000000481	-0.651597	0.0426826	-0.490417	0.0987267	-0.16118	Both	Both	prkci
ENSXMAG00000011664	-4.183	1.76e-06	-3.56239	2.32e-05	-0.62061	M	Down in Female	trpv6
ENSXMAG00000000489	-0.39877	0.293301	-0.727565	0.00928619	0.328795	Both	Both	EBF1
ENSXMAG00000000493	0.616149	0.278127	1.03801	0.0142939	-0.421864	Both	Both	psmb5
ENSXMAG00000026467	-2.19178	0.00194037	-3.54392	4.51e-08	1.35214	F	Down in Male	NA
ENSXMAG00000024502	-0.776985	0.652325	-3.5169	0.000277253	2.73991	F	Down in Male	lrrtm4l2
ENSXMAG00000000496	0.94511	0.0962057	1.25582	0.00777534	-0.310709	Both	Both	tsc1a
ENSXMAG00000000497	-1.39355	3.51e-07	-1.06601	0.000104499	-0.327536	Both	Both	bnip1b
ENSXMAG00000015493	-0.831548	0.538222	-3.47395	2.29e-05	2.6424	F	Down in Male	si:ch211-236l14.4
ENSXMAG00000023413	-4.98144	0.0002357	-3.45576	0.000534909	-1.52569	M	Down in Female	cldn17
ENSXMAG00000020377	-0.980113	0.344409	-3.44598	9.07e-07	2.46586	F	Down in Male	znf648
ENSXMAG00000020946	-1.6407	0.0768733	-3.42948	7.6e-06	1.78877	F	Down in Male	map3k7cl
ENSXMAG00000004692	-0.637499	0.488207	-3.42052	5.38e-09	2.78302	F	Down in Male	mmp17b
ENSXMAG00000027126	-2.19191	0.0513944	-3.41846	0.00174912	1.22655	F	Down in Male	LRRC30
ENSXMAG00000000521	0.377544	0.2376	0.591827	0.0155232	-0.214282	Both	Both	sppl2
ENSXMAG00000027384	-0.491936	0.738442	-3.36432	8.1e-06	2.87238	F	Down in Male	NA
ENSXMAG00000004626	-4.76689	0.000212551	-3.34107	0.00027767	-1.42582	M	Down in Female	CLDN10
ENSXMAG00000005176	-0.349604	0.891398	-3.30713	0.00390355	2.95752	F	Down in Male	cyp27b1
ENSXMAG00000000541	0.388054	0.44261	0.774468	0.0239842	-0.386414	Both	Both	YWHAE
ENSXMAG00000000550	-1.11986	0.0047284	-0.928143	0.0128219	-0.191714	Both	Both	cdkn1cb
ENSXMAG00000000551	1.97248	3.14e-07	2.20186	3.33e-09	-0.229376	Both	Both	NA
ENSXMAG00000026183	-1.5836	0.156003	-3.29838	0.000356114	1.71479	F	Down in Male	si:dkey-117n7.3
ENSXMAG00000024669	-1.25923	0.0749454	-3.29801	3.93e-09	2.03878	F	Down in Male	CNMD
ENSXMAG00000000554	-0.858524	0.00598206	-1.09069	0.000104964	0.232168	Both	Both	cyp26b1
ENSXMAG00000024485	-0.767084	0.638767	-3.2935	0.000330593	2.52642	F	Down in Male	NA
ENSXMAG00000017719	-1.4701	6.59e-05	-3.2722	2.15e-23	1.8021	F	Down in Male	COL2A1
ENSXMAG00000003160	-1.7891	0.00913816	-3.24613	5.03e-08	1.45703	F	Down in Male	fkbp9
ENSXMAG00000000567	2.24483	3.76e-06	1.92804	6.03e-05	0.316795	Both	Both	ptgdsb.1
ENSXMAG00000026237	-1.23357	0.460359	-3.22072	0.00375456	1.98715	F	Down in Male	si:ch211-131k2.3
ENSXMAG00000014357	-1.23118	0.101917	-3.20398	4.04e-08	1.97279	F	Down in Male	col9a1a
ENSXMAG00000007077	-0.761591	0.615101	-3.195	0.000208103	2.43341	F	Down in Male	unc45b
ENSXMAG00000018588	-0.464066	0.701176	-3.18902	3.23e-07	2.72495	F	Down in Male	epyc
ENSXMAG00000000605	-1.85373	0.000489434	-1.99352	8.09e-05	0.139796	Both	Both	loxl5b
ENSXMAG00000000613	1.61329	9.54e-06	1.31868	0.000269042	0.294613	Both	Both	nmrk2
ENSXMAG00000000626	0.916286	0.00789715	1.24338	5.03e-05	-0.327098	Both	Both	pip4p1b
ENSXMAG00000000628	1.61389	0.0425616	1.71179	0.0147315	-0.0978964	Both	Both	NA
ENSXMAG00000000634	-0.530525	0.102639	-0.747613	0.005235	0.217087	Both	Both	NA
ENSXMAG00000000637	3.17745	0.04447	3.34527	0.0128444	-0.167828	Both	Both	NA
ENSXMAG00000000642	-0.787579	0.0109524	-0.870514	0.00181014	0.0829347	Both	Both	ap1m1
ENSXMAG00000000647	-0.705287	0.0521073	-0.825741	0.00862391	0.120455	Both	Both	TPM4
ENSXMAG00000000658	1.22802	3.57e-05	1.58857	1.2e-08	-0.36055	Both	Both	NA
ENSXMAG00000025704	-4.3121	1.09e-09	-3.16503	1.04e-05	-1.14708	M	Down in Female	NA
ENSXMAG00000000666	1.40091	0.0118153	1.5977	0.00141069	-0.19679	Both	Both	fxr1
ENSXMAG00000000680	-0.630548	0.312848	-1.11393	0.01563	0.483381	Both	Both	calcr
ENSXMAG00000000682	-1.64824	7.95e-06	-1.56077	1.47e-05	-0.0874659	Both	Both	tfpi2
ENSXMAG00000000690	-1.36898	3.28e-07	-1.2116	5.43e-06	-0.157375	Both	Both	znf395a
ENSXMAG00000000288	-0.77904	0.345766	-3.0942	1.49e-08	2.31516	F	Down in Male	hhatla
ENSXMAG00000029404	4.48404	0.0310009	-3.07923	0.1892	7.56326	F	Up in Female	NA
ENSXMAG00000000709	-0.236335	0.659847	-0.620016	0.0476868	0.383681	Both	Both	sgce
ENSXMAG00000000710	-2.22869	8.98e-05	-2.68588	6.83e-07	0.457189	Both	Both	fhl5
ENSXMAG00000027498	-3.9184	1.06e-07	-3.07517	2.82e-06	-0.843232	M	Down in Female	CLCN2
ENSXMAG00000000951	-2.5194	0.0186222	-3.06911	0.00117086	0.54971	F	Down in Male	NA
ENSXMAG00000027662	-2.08014	0.160192	-3.06333	0.00718521	0.983196	F	Down in Male	ccn6
ENSXMAG00000000746	-0.674902	0.0812574	-0.787968	0.0167092	0.113067	Both	Both	entpd3
ENSXMAG00000000755	0.98531	0.0274582	1.47056	0.000133484	-0.485247	Both	Both	ddc
ENSXMAG00000002966	-1.33525	0.158363	-3.02885	3.63e-05	1.6936	F	Down in Male	FRMD5
ENSXMAG00000000766	-0.951942	0.000401568	-1.23795	7.94e-07	0.286013	Both	Both	bmp4
ENSXMAG00000021363	-2.08688	3.99e-10	-3.02731	4.84e-21	0.940429	F	Down in Male	sfrp2
ENSXMAG00000020864	-1.15505	0.291062	-3.02045	0.000127813	1.86539	F	Down in Male	NA
ENSXMAG00000000779	1.38743	0.00090567	1.06417	0.00894079	0.32326	Both	Both	NA
ENSXMAG00000000792	-0.446875	0.135328	-0.746102	0.00174743	0.299226	Both	Both	pdia5
ENSXMAG00000000795	0.825479	0.0562101	0.775532	0.0435417	0.0499471	Both	Both	hexb
ENSXMAG00000020171	-6.34939	0.0280688	-3.01101	0.236284	-3.33838	M	Down in Female	DRD5
ENSXMAG00000003889	-2.24782	1.44e-07	-2.98499	3.17e-13	0.737164	F	Down in Male	p4ha1b
ENSXMAG00000010457	-1.07605	0.20767	-2.95643	4.2e-06	1.88038	F	Down in Male	CRISPLD1
ENSXMAG00000013879	-1.30391	0.3033	-2.94929	0.00219662	1.64538	F	Down in Male	fkbp14
ENSXMAG00000000814	1.68565	0.0136423	1.33447	0.03742	0.351177	Both	Both	ccr8.1
ENSXMAG00000000815	-0.416552	0.349896	-0.85992	0.00613188	0.443368	Both	Both	triob
ENSXMAG00000028640	-0.248854	0.876763	-2.92748	3.56e-05	2.67862	F	Down in Male	NA
ENSXMAG00000004495	-2.2316	4.67e-06	-2.91497	3.34e-10	0.683364	F	Down in Male	plod1a
ENSXMAG00000000828	0.67211	0.270179	1.08205	0.018245	-0.409939	Both	Both	pik3r4
ENSXMAG00000000829	0.834386	0.159932	1.25234	0.00801755	-0.417954	Both	Both	atg16l1
ENSXMAG00000000832	-0.59239	0.319329	-0.973697	0.0255689	0.381307	Both	Both	furinb
ENSXMAG00000027013	-1.00079	0.272516	-2.90919	6.88e-06	1.9084	F	Down in Male	NA
ENSXMAG00000000892	-3.67507	1.28e-10	-2.89633	1.53e-07	-0.77874	M	Down in Female	rhcgb
ENSXMAG00000008315	-0.18484	0.932798	-2.88221	0.00104965	2.69737	F	Down in Male	hsp90aa1.1
ENSXMAG00000020073	-4.28568	1.59e-05	-2.8811	0.00229167	-1.40459	M	Down in Female	NA
ENSXMAG00000004620	-1.78684	0.0471754	-2.87658	0.000273223	1.08975	F	Down in Male	cldn10l2
ENSXMAG00000000862	0.842158	0.0130237	0.537241	0.103043	0.304917	Both	Both	gpnmb
ENSXMAG00000021681	-0.526335	0.651922	-2.87117	1.06e-05	2.34483	F	Down in Male	NA
ENSXMAG00000018416	-0.719931	0.47421	-2.87035	6.93e-06	2.15042	F	Down in Male	cdh15
ENSXMAG00000014506	-3.96137	1.04e-18	-2.84388	1.15e-10	-1.11749	M	Down in Female	inhbab
ENSXMAG00000022022	-3.45469	1.63e-10	-2.82976	2.16e-07	-0.624926	M	Down in Female	NA
ENSXMAG00000010058	-1.08551	0.20395	-2.82025	8.05e-06	1.73473	F	Down in Male	anxa6
ENSXMAG00000027263	-0.359345	0.748062	-2.80447	7.62e-07	2.44512	F	Down in Male	zmp:0000000760
ENSXMAG00000000902	-0.622877	0.11148	-1.05293	0.000814811	0.430052	Both	Both	sall2
ENSXMAG00000018184	-1.56934	0.0151022	-2.79347	5.98e-07	1.22413	F	Down in Male	si:ch211-136a13.1
ENSXMAG00000029894	-2.21528	7.76e-08	-2.7809	3.98e-12	0.565623	F	Down in Male	fmoda
ENSXMAG00000023396	-0.351642	0.866267	-2.77503	0.00935671	2.42338	F	Down in Male	NA
ENSXMAG00000000917	-0.326232	0.577839	-0.718811	0.0499701	0.392579	Both	Both	polg
ENSXMAG00000000920	-0.36126	0.46892	-0.839901	0.010692	0.478642	Both	Both	si:dkey-91i10.3
ENSXMAG00000000921	0.773622	0.0839245	1.22633	0.000818657	-0.452708	Both	Both	CARD10
ENSXMAG00000016489	-1.82751	0.00405468	-2.77092	1.86e-06	0.943412	F	Down in Male	eevs
ENSXMAG00000000933	-2.24707	0.000101471	-1.79585	0.00081741	-0.451221	Both	Both	mppe1
ENSXMAG00000000940	0.720065	0.00576444	0.543765	0.0287716	0.1763	Both	Both	kalrnb
ENSXMAG00000023863	-0.887815	0.53929	-2.76173	0.00227317	1.87391	F	Down in Male	NA
ENSXMAG00000002644	-1.25618	0.0677236	-2.75721	6.19e-07	1.50103	F	Down in Male	NA
ENSXMAG00000017987	-0.851926	0.269846	-2.72033	4.87e-07	1.8684	F	Down in Male	NA
ENSXMAG00000007229	-4.03604	1.01e-12	-2.711	3.22e-06	-1.32504	M	Down in Female	fhdc4
ENSXMAG00000000963	-0.980765	0.00444029	-0.683281	0.0400675	-0.297484	Both	Both	gja5b
ENSXMAG00000009295	-1.33554	0.050463	-2.71012	1.79e-06	1.37458	F	Down in Male	dapk2a
ENSXMAG00000013258	-3.99306	5.62e-14	-2.68843	8.67e-07	-1.30463	M	Down in Female	rhbg
ENSXMAG00000000977	0.74254	0.195452	1.00658	0.0268592	-0.264038	Both	Both	gramd1bb
ENSXMAG00000023797	-2.11706	0.00405468	-2.66504	0.000132468	0.547985	F	Down in Male	nog3
ENSXMAG00000000989	0.400591	0.331009	0.887625	0.00205466	-0.487034	Both	Both	zc3h15
ENSXMAG00000007756	-0.99945	0.550839	-2.65526	0.0147771	1.65581	F	Down in Male	NA
ENSXMAG00000000997	-0.748117	0.00973574	-0.529379	0.0565093	-0.218738	Both	Both	NA
ENSXMAG00000001006	0.720265	0.0841667	0.911628	0.0092361	-0.191363	Both	Both	rnf216
ENSXMAG00000001007	-1.62934	0.0475914	-1.64227	0.0240888	0.0129321	Both	Both	GAPDH
ENSXMAG00000001008	-0.586582	0.226825	-0.921116	0.014541	0.334534	Both	Both	NA
ENSXMAG00000004876	-1.70132	6.2e-10	-2.62535	2.09e-23	0.924037	F	Down in Male	tnc
ENSXMAG00000007500	-1.30445	0.0330864	-2.6246	2.98e-07	1.32015	F	Down in Male	fbln2
ENSXMAG00000006510	-2.00898	0.0223231	-2.62336	0.00102722	0.614385	F	Down in Male	NA
ENSXMAG00000019322	-0.593951	0.709662	-2.6174	0.00212967	2.02345	F	Down in Male	amt
ENSXMAG00000021623	-1.56825	2.31e-05	-2.61275	2.37e-14	1.0445	F	Down in Male	marcksb
ENSXMAG00000008370	-4.19406	8.81e-20	-2.61087	3.39e-09	-1.58319	M	Down in Female	ncam3
ENSXMAG00000016171	-1.58759	0.000319634	-2.61036	1.5e-10	1.02276	F	Down in Male	oca2
ENSXMAG00000001048	0.85902	0.0476405	1.09343	0.0033168	-0.234412	Both	Both	wipi2
ENSXMAG00000001050	-1.12436	0.00622459	-1.37249	0.000207532	0.24813	Both	Both	bcr
ENSXMAG00000001052	0.789755	0.000670216	0.96073	7.97e-06	-0.170975	Both	Both	fbxo3
ENSXMAG00000001054	-1.23267	0.00482151	-1.3713	0.000539109	0.138634	Both	Both	hoxa5a
ENSXMAG00000001063	0.854327	0.00178739	0.865307	0.000736248	-0.0109808	Both	Both	fbxo31
ENSXMAG00000001065	0.889248	0.130993	1.01568	0.0389489	-0.126431	Both	Both	anks4b
ENSXMAG00000007690	-1.32726	0.0700241	-2.59451	1.28e-05	1.26725	F	Down in Male	ACTA1
ENSXMAG00000001081	0.400613	0.533568	0.845709	0.0424029	-0.445096	Both	Both	gipc2
ENSXMAG00000001085	0.895251	0.00325499	0.983475	0.000456319	-0.0882237	Both	Both	card11
ENSXMAG00000021251	0.509996	0.81399	-2.59169	0.0242137	3.10168	F	Down in Male	slc22a4
ENSXMAG00000012072	0.882745	0.65954	-2.57973	0.031494	3.46248	F	Down in Male	slc22a4
ENSXMAG00000001094	-0.538279	0.0853138	-0.769501	0.00297688	0.231222	Both	Both	rassf8a
ENSXMAG00000014668	-1.94908	0.139085	-2.57751	0.0196671	0.628435	F	Down in Male	pvalb5
ENSXMAG00000001097	-0.587689	0.0211999	-0.795097	0.000354972	0.207408	Both	Both	SRSF3
ENSXMAG00000001098	1.68797	0.0151819	1.54036	0.0162761	0.147609	Both	Both	NA
ENSXMAG00000004288	-0.798478	0.429871	-2.57233	0.000195717	1.77385	F	Down in Male	FGF6
ENSXMAG00000004278	-3.19831	4.91e-10	-2.55239	9.43e-07	-0.64592	M	Down in Female	fam167ab
ENSXMAG00000024437	-4.73289	2.18e-19	-2.55212	5e-07	-2.18077	M	Down in Female	st8sia6
ENSXMAG00000001131	-0.236197	0.65941	-0.696331	0.0237011	0.460135	Both	Both	plxnb1a
ENSXMAG00000001156	0.290437	0.601971	0.76677	0.0224368	-0.476333	Both	Both	NA
ENSXMAG00000004883	-1.23521	0.216157	-2.53162	0.000886319	1.29641	F	Down in Male	klhl23
ENSXMAG00000006445	0.263071	0.907718	-2.51749	0.0100162	2.78056	F	Down in Male	lss
ENSXMAG00000004889	-3.02859	3.74e-14	-2.51283	2.55e-10	-0.51575	M	Down in Female	cyp26c1
ENSXMAG00000030063	-1.4631	0.00286067	-2.49862	1.61e-08	1.03552	F	Down in Male	aff3
ENSXMAG00000001171	1.09614	0.0343158	1.35608	0.00235209	-0.25994	Both	Both	NA
ENSXMAG00000021484	-1.08088	0.11148	-2.49586	4.35e-06	1.41498	F	Down in Male	NA
ENSXMAG00000003699	-1.30242	0.0298355	-2.49332	9.11e-07	1.1909	F	Down in Male	rapsn
ENSXMAG00000001182	-1.54227	0.00878577	-1.81228	0.000501368	0.270004	Both	Both	nsmfa
ENSXMAG00000001183	-0.827185	0.0643696	-1.06927	0.00490933	0.242085	Both	Both	lsp1a
ENSXMAG00000001188	1.99522	0.0183803	2.40358	0.00127782	-0.408363	Both	Both	NEU3
ENSXMAG00000001193	-1.80699	0.0105288	-1.4962	0.0184051	-0.310783	Both	Both	zgc:122979
ENSXMAG00000014362	-0.355852	0.856173	-2.49101	0.011977	2.13515	F	Down in Male	gsx2
ENSXMAG00000025121	-0.429255	0.786208	-2.48754	0.00172567	2.05829	F	Down in Male	NA
ENSXMAG00000008469	-0.630948	0.537878	-2.48008	6.14e-05	1.84913	F	Down in Male	pak7
ENSXMAG00000001208	0.343754	0.444287	0.755388	0.0121354	-0.411634	Both	Both	sec14l7
ENSXMAG00000007793	-1.6929	4.34e-05	-2.48007	1.5e-10	0.78717	F	Down in Male	selenon
ENSXMAG00000001220	0.276629	0.581062	0.619278	0.0485973	-0.342649	Both	Both	hnf4a
ENSXMAG00000001221	-0.654565	0.0585353	-0.725792	0.0157161	0.0712261	Both	Both	SLC12A6
ENSXMAG00000000234	-1.2618	0.00968852	-2.46055	2.3e-08	1.19875	F	Down in Male	kazald3
ENSXMAG00000009885	-0.569665	0.641617	-2.45561	0.000305844	1.88595	F	Down in Male	klf11a
ENSXMAG00000001243	-0.708275	0.0212647	-1.09356	3.88e-05	0.385281	Both	Both	fli1a
ENSXMAG00000001245	-0.97746	0.0199437	-1.05252	0.00529712	0.0750584	Both	Both	pkig
ENSXMAG00000005879	-1.6924	0.0329327	-2.4517	0.000507804	0.759306	F	Down in Male	sparcl1
ENSXMAG00000001253	-0.971555	0.000862676	-1.10612	4.75e-05	0.134564	Both	Both	axin2
ENSXMAG00000001254	1.06743	0.0258397	1.19511	0.00496438	-0.127671	Both	Both	ckmt2a
ENSXMAG00000015072	-1.25424	0.00794735	-2.44704	2.12e-09	1.19281	F	Down in Male	NA
ENSXMAG00000001262	1.2846	0.0744654	1.28342	0.0401565	0.00118545	Both	Both	AMIGO1
ENSXMAG00000001285	1.15945	0.0252915	1.4722	0.00104432	-0.312741	Both	Both	rasgrf2a
ENSXMAG00000001286	0.978883	0.134682	1.42441	0.00697329	-0.445525	Both	Both	pfkfb1
ENSXMAG00000019819	-1.61432	0.0273532	-2.44569	0.000103459	0.831369	F	Down in Male	cyp8b2
ENSXMAG00000001292	0.84126	0.00366996	0.721793	0.00823227	0.119467	Both	Both	CREB3L4
ENSXMAG00000001296	0.627979	0.0788014	0.913523	0.00198172	-0.285545	Both	Both	uhrf1bp1l
ENSXMAG00000001300	-0.620681	0.0224833	-0.472936	0.0636373	-0.147745	Both	Both	cemip2
ENSXMAG00000013200	-1.80045	0.121771	-2.44562	0.0128566	0.645177	F	Down in Male	arsj
ENSXMAG00000001306	-0.306972	0.601446	-0.751192	0.0359296	0.44422	Both	Both	cse1l
ENSXMAG00000001967	-3.11558	1.48e-07	-2.44322	1.6e-05	-0.672358	M	Down in Female	NA
ENSXMAG00000017312	-0.966594	0.476013	-2.42981	0.00942773	1.46322	F	Down in Male	NA
ENSXMAG00000011786	-1.80489	0.000782023	-2.42744	1.15e-06	0.622557	F	Down in Male	foxn1
ENSXMAG00000012815	-5.11951	0.00269935	-2.42732	0.0338529	-2.69218	M	Down in Female	rdh8b
ENSXMAG00000001328	-0.784335	0.0141114	-1.00973	0.000331827	0.225395	Both	Both	aebp2
ENSXMAG00000011883	-1.2577	0.0827071	-2.41465	3.79e-05	1.15696	F	Down in Male	otc
ENSXMAG00000013919	-1.38814	4.41e-06	-2.41221	9.58e-18	1.02406	F	Down in Male	slc37a4b
ENSXMAG00000001346	-0.258808	0.533313	-0.672287	0.0103972	0.413478	Both	Both	LLGL1
ENSXMAG00000001349	0.363773	0.447356	0.653227	0.0471278	-0.289454	Both	Both	lmbrd2b
ENSXMAG00000007079	-1.67849	3.72e-06	-2.40367	4.55e-12	0.725181	F	Down in Male	LMNA
ENSXMAG00000001355	-0.472775	0.374958	-0.888415	0.0177083	0.41564	Both	Both	gdi1
ENSXMAG00000001358	-1.06328	0.000573198	-1.4733	2.15e-07	0.410024	Both	Both	angptl7
ENSXMAG00000001359	1.1356	0.00141731	1.2176	0.000239107	-0.0820002	Both	Both	nod1
ENSXMAG00000001369	-1.09353	0.00514792	-1.39102	9.5e-05	0.297492	Both	Both	plxna1a
ENSXMAG00000001370	-1.03683	0.000683761	-1.3987	6.08e-07	0.361874	Both	Both	serpinh1b
ENSXMAG00000030086	-0.971544	0.420102	-2.40363	0.00410276	1.43209	F	Down in Male	chst14
ENSXMAG00000001380	-0.903662	0.00111245	-1.31663	1.78e-07	0.412972	Both	Both	lrp4
ENSXMAG00000004643	-0.583062	0.785608	-2.40155	0.0362836	1.81849	F	Down in Male	NA
ENSXMAG00000001386	-0.580051	0.210688	-0.767393	0.0372332	0.187342	Both	Both	cdk14
ENSXMAG00000026921	-1.37251	0.121723	-2.40036	0.000648805	1.02785	F	Down in Male	NA
ENSXMAG00000001319	-1.41754	0.00444901	-2.39921	5.38e-08	0.98167	F	Down in Male	NA
ENSXMAG00000001390	-0.792088	0.0405326	-1.23998	0.000151163	0.447897	Both	Both	tbc1d16
ENSXMAG00000001393	0.779805	0.156187	1.23919	0.00439097	-0.459382	Both	Both	dcaf12
ENSXMAG00000001400	0.478583	0.0781602	0.631494	0.00545036	-0.152911	Both	Both	NA
ENSXMAG00000026817	-3.37492	1.99e-06	-2.39171	0.000778431	-0.98321	M	Down in Female	NA
ENSXMAG00000012552	-1.3496	0.0451108	-2.39157	3.19e-05	1.04197	F	Down in Male	p2rx5
ENSXMAG00000001418	1.3381	6.59e-05	1.61929	2.74e-07	-0.281185	Both	Both	ripk3
ENSXMAG00000029730	-1.23265	0.0460074	-2.38006	5.82e-06	1.14741	F	Down in Male	NA
ENSXMAG00000023323	-3.51025	8.69e-09	-2.37927	8.78e-06	-1.13098	M	Down in Female	NA
ENSXMAG00000014657	-2.92805	3.24e-10	-2.37897	4.54e-07	-0.549081	M	Down in Female	pvalb8
ENSXMAG00000001449	1.08655	0.109679	1.29625	0.0212579	-0.209705	Both	Both	NA
ENSXMAG00000001459	0.478234	0.510011	0.959461	0.0429982	-0.481227	Both	Both	cdc37l1
ENSXMAG00000016571	-0.948589	0.134839	-2.37403	1.19e-06	1.42544	F	Down in Male	hmga1a
ENSXMAG00000022533	0.190551	0.927303	-2.37066	0.00792137	2.56121	F	Down in Male	eloal
ENSXMAG00000025844	-1.19795	0.111342	-2.36864	9.32e-05	1.17069	F	Down in Male	NA
ENSXMAG00000019811	-1.05525	0.00722279	-2.36177	3.68e-12	1.30652	F	Down in Male	mafaa
ENSXMAG00000001476	-0.543222	0.129722	-0.654513	0.0280406	0.111291	Both	Both	src
ENSXMAG00000001477	0.512509	0.0577853	0.670379	0.00349842	-0.157871	Both	Both	ARHGEF26
ENSXMAG00000001479	1.37054	0.00211242	1.42001	0.000626029	-0.0494785	Both	Both	slc5a11
ENSXMAG00000012260	-1.71489	0.00788497	-2.36044	3.88e-05	0.645544	F	Down in Male	NA
ENSXMAG00000001492	-0.466645	0.308213	-0.883762	0.00809109	0.417118	Both	Both	znf385b
ENSXMAG00000001503	0.540396	0.113478	0.609333	0.0343817	-0.068937	Both	Both	ITPRID2
ENSXMAG00000001508	0.783296	0.0127066	0.977474	0.00047615	-0.194178	Both	Both	oxa1l
ENSXMAG00000001513	-0.588615	0.298152	-0.988621	0.018138	0.400007	Both	Both	lzts1
ENSXMAG00000005377	-1.00153	0.397863	-2.3596	0.00390147	1.35807	F	Down in Male	PCDH8
ENSXMAG00000018481	-1.38509	3.79e-05	-2.35909	2.64e-14	0.973999	F	Down in Male	matn3b
ENSXMAG00000024057	-0.324284	0.859495	-2.35792	0.00626014	2.03363	F	Down in Male	phkg1a
ENSXMAG00000003578	-1.42262	0.0548621	-2.33858	0.000175447	0.915965	F	Down in Male	NR4A1
ENSXMAG00000009740	-1.79224	0.00691825	-2.33732	8.85e-05	0.545081	F	Down in Male	COLEC10
ENSXMAG00000001523	4.5515	0.000219925	4.11917	0.000152268	0.432328	Both	Both	fgf19
ENSXMAG00000001528	1.08092	0.0107685	0.920848	0.0217133	0.16007	Both	Both	NA
ENSXMAG00000007154	-1.59929	0.000150605	-2.33443	2.11e-09	0.73514	F	Down in Male	NA
ENSXMAG00000001533	0.616181	0.0531765	0.933107	0.00048522	-0.316926	Both	Both	lrp10
ENSXMAG00000001534	1.06337	0.0416935	0.822828	0.0883285	0.240539	Both	Both	siae
ENSXMAG00000023549	-1.54919	0.029932	-2.33048	0.000193404	0.781292	F	Down in Male	si:dkey-174i8.1
ENSXMAG00000001544	-0.421621	0.326925	-0.909273	0.00291435	0.487652	Both	Both	RTKN
ENSXMAG00000019019	-0.77358	0.319619	-2.32895	1.38e-05	1.55537	F	Down in Male	stac3
ENSXMAG00000007184	-0.832532	0.0904136	-2.31893	5.38e-09	1.48639	F	Down in Male	homer1b
ENSXMAG00000001554	-1.62383	5.01e-05	-1.37197	0.000349553	-0.251861	Both	Both	dbh
ENSXMAG00000030033	-1.57219	0.00387932	-2.31586	1.88e-06	0.743668	F	Down in Male	hapln3
ENSXMAG00000025663	-0.776143	0.419165	-2.31261	0.000491295	1.53647	F	Down in Male	efna5a
ENSXMAG00000001560	1.65418	3.14e-05	1.71521	6.57e-06	-0.0610268	Both	Both	NA
ENSXMAG00000001561	-1.19812	0.000211412	-0.942929	0.00246249	-0.255196	Both	Both	FAM222A
ENSXMAG00000011909	-1.41181	0.000189692	-2.30875	2.49e-11	0.896939	F	Down in Male	srpx
ENSXMAG00000027722	-3.78032	2.73e-07	-2.30457	0.000131493	-1.47575	M	Down in Female	si:dkey-160o24.3
ENSXMAG00000023372	-0.792294	0.430345	-2.30381	0.000596599	1.51151	F	Down in Male	TBX22
ENSXMAG00000001579	1.1467	0.0249748	0.868147	0.07039	0.278554	Both	Both	cyb5a
ENSXMAG00000017636	-1.23578	0.000959458	-2.28753	6.96e-12	1.05175	F	Down in Male	capn3b
ENSXMAG00000010134	-1.53885	5.24e-05	-2.28625	1.47e-10	0.747398	F	Down in Male	TTC39B
ENSXMAG00000001594	0.458077	0.177076	0.670166	0.012739	-0.212089	Both	Both	stat1a
ENSXMAG00000002638	-1.49609	0.00398319	-2.28373	8.31e-07	0.787642	F	Down in Male	sfrp5
ENSXMAG00000011187	-1.71638	0.0415952	-2.28137	0.0017461	0.564993	F	Down in Male	NA
ENSXMAG00000001625	2.02656	0.0107731	1.62096	0.0280406	0.405601	Both	Both	NA
ENSXMAG00000001633	0.7816	0.000748196	0.688394	0.00192763	0.0932061	Both	Both	dnajc25
ENSXMAG00000012915	-1.69668	0.000625864	-2.2716	7.45e-07	0.57492	F	Down in Male	NA
ENSXMAG00000001646	-0.759204	0.0307971	-1.19896	6.4e-05	0.439754	Both	Both	cercam
ENSXMAG00000001650	-0.459234	0.468726	-0.916727	0.030833	0.457493	Both	Both	plch1
ENSXMAG00000001651	-0.804094	0.19778	-1.15856	0.0177577	0.354462	Both	Both	lrfn5a
ENSXMAG00000001656	1.58095	0.000145344	1.61293	4.62e-05	-0.0319805	Both	Both	NA
ENSXMAG00000001660	-0.614678	0.027002	-1.01938	1.72e-05	0.404699	Both	Both	cdh11
ENSXMAG00000017757	-1.06942	0.508903	-2.25827	0.0377994	1.18885	F	Down in Male	NA
ENSXMAG00000001667	-0.84211	0.0228552	-0.747167	0.0275931	-0.0949437	Both	Both	ches1
ENSXMAG00000001669	-1.15824	1.28e-05	-1.54472	7.36e-10	0.386473	Both	Both	unc5c
ENSXMAG00000012851	-0.917297	0.164128	-2.25579	7.9e-06	1.33849	F	Down in Male	NA
ENSXMAG00000001702	-0.696653	0.20096	-1.09717	0.0105564	0.400517	Both	Both	cyp27c1
ENSXMAG00000005815	-0.544254	0.738442	-2.25356	0.0173119	1.7093	F	Down in Male	cx47.1
ENSXMAG00000001715	-0.992718	0.0209205	-1.27141	0.000766259	0.278694	Both	Both	alcamb
ENSXMAG00000005944	-1.21462	0.0113059	-2.24641	7.45e-08	1.03179	F	Down in Male	alpi.1
ENSXMAG00000001724	1.00416	0.0429075	1.25816	0.00327543	-0.254	Both	Both	rc3h2
ENSXMAG00000001725	0.521913	0.187955	0.940397	0.00182393	-0.418484	Both	Both	sytl2b
ENSXMAG00000001726	1.39208	1.4e-05	1.58727	2.18e-07	-0.195186	Both	Both	prkab1a
ENSXMAG00000008130	-0.377503	0.829305	-2.2372	0.00857322	1.8597	F	Down in Male	ebp
ENSXMAG00000002142	-1.33063	9.29e-06	-2.22471	1.86e-15	0.894084	F	Down in Male	NA
ENSXMAG00000015568	-1.30197	0.004896	-2.21844	4.82e-08	0.916467	F	Down in Male	fbp1a
ENSXMAG00000001737	1.3491	1.19e-05	1.77649	1.13e-09	-0.427384	Both	Both	ly75
ENSXMAG00000001743	0.830579	0.00873167	1.03822	0.000250355	-0.207643	Both	Both	fah
ENSXMAG00000016139	-1.61203	0.000622557	-2.2154	3.15e-07	0.603364	F	Down in Male	fdps
ENSXMAG00000001745	-0.272841	0.561815	-0.604448	0.0431126	0.331606	Both	Both	pla2r1
ENSXMAG00000006826	-1.29035	0.378986	-2.21238	0.0494318	0.922033	F	Down in Male	nyx
ENSXMAG00000012596	-1.04372	0.102701	-2.21034	2.68e-05	1.16662	F	Down in Male	olfml3a
ENSXMAG00000001758	-0.465332	0.19931	-0.744108	0.00854058	0.278776	Both	Both	pxdc1b
ENSXMAG00000001763	1.20828	0.0612502	1.32468	0.0180922	-0.116393	Both	Both	mep1a.2
ENSXMAG00000001766	0.869705	0.000172831	0.95325	1.4e-05	-0.0835457	Both	Both	nelfa
ENSXMAG00000001768	2.10498	0.00134594	1.89564	0.00242039	0.209345	Both	Both	mep1a.1
ENSXMAG00000015576	-0.978362	0.126154	-2.2099	9.23e-06	1.23154	F	Down in Male	NA
ENSXMAG00000009534	-0.785215	0.369037	-2.20739	0.000199631	1.42218	F	Down in Male	nsdhl
ENSXMAG00000001780	0.877032	0.000857166	0.801186	0.00134006	0.0758454	Both	Both	kat8
ENSXMAG00000020062	-1.64339	6.33e-06	-2.20005	2.45e-10	0.556657	F	Down in Male	twist2
ENSXMAG00000001793	-0.614684	0.200762	-0.8699	0.0239964	0.255216	Both	Both	wnt6b
ENSXMAG00000024060	-0.0914723	0.96809	-2.19675	0.0132894	2.10528	F	Down in Male	prdm8
ENSXMAG00000001802	-1.20287	0.000806715	-1.60047	1.22e-06	0.397601	Both	Both	rbms1a
ENSXMAG00000001803	2.00902	0.0417925	1.96392	0.0255689	0.0451048	Both	Both	pfkfb4b
ENSXMAG00000005414	-1.61658	9.36e-05	-2.19329	1.83e-08	0.576712	F	Down in Male	gsc
ENSXMAG00000024571	-1.26288	0.126453	-2.18595	0.000957448	0.92307	F	Down in Male	tor3a
ENSXMAG00000001824	0.709203	0.0229594	0.572527	0.0471278	0.136676	Both	Both	nfu1
ENSXMAG00000001837	-2.01936	0.000649063	-1.9327	0.000456096	-0.0866608	Both	Both	GATA2
ENSXMAG00000024344	-0.723132	0.678775	-2.18594	0.0318559	1.46281	F	Down in Male	GPR21
ENSXMAG00000001840	0.452403	0.218979	0.677369	0.0178702	-0.224966	Both	Both	nrbp2b
ENSXMAG00000014325	-0.457784	0.734481	-2.18082	0.00223156	1.72304	F	Down in Male	klhl41a
ENSXMAG00000010476	-0.974057	0.118618	-2.17933	8.4e-06	1.20527	F	Down in Male	tmsb2
ENSXMAG00000013239	-0.813401	0.284728	-2.16534	6.36e-05	1.35194	F	Down in Male	MYOM3
ENSXMAG00000001857	-0.985699	0.0117455	-1.47233	1.8e-05	0.486632	Both	Both	adgra2
ENSXMAG00000001858	0.251574	0.629981	0.638271	0.0391355	-0.386697	Both	Both	tex261
ENSXMAG00000001862	-0.312877	0.449234	-0.646043	0.020633	0.333166	Both	Both	puf60a
ENSXMAG00000001866	1.68909	9.65e-05	2.01497	9.35e-07	-0.325879	Both	Both	NA
ENSXMAG00000024239	-1.08082	0.214286	-2.1567	0.00154064	1.07588	F	Down in Male	NA
ENSXMAG00000019939	-1.16876	0.072499	-2.15412	8.77e-05	0.985358	F	Down in Male	nog1
ENSXMAG00000001874	-0.942754	0.0184867	-0.896663	0.0130787	-0.0460903	Both	Both	intu
ENSXMAG00000020219	-1.31291	0.182019	-2.15214	0.00857251	0.839233	F	Down in Male	foxl2a
ENSXMAG00000001878	-1.70769	9.14e-05	-1.92656	3.53e-06	0.218875	Both	Both	zgc:77112
ENSXMAG00000001882	0.655172	0.261735	1.08051	0.0141296	-0.425335	Both	Both	stom
ENSXMAG00000001891	1.5041	0.0403021	1.27366	0.0448457	0.230442	Both	Both	NA
ENSXMAG00000001898	-0.487028	0.208211	-0.771662	0.0104058	0.284635	Both	Both	nrp2b
ENSXMAG00000026469	-1.53688	0.000164061	-2.15088	1.15e-08	0.614003	F	Down in Male	si:ch211-37e10.2
ENSXMAG00000015913	-1.29021	0.00300678	-2.14035	4.97e-08	0.850141	F	Down in Male	ghra
ENSXMAG00000001915	-0.843899	0.000980523	-1.01443	1.9e-05	0.170535	Both	Both	mn1b
ENSXMAG00000001924	-0.542882	0.0340145	-0.901615	3.18e-05	0.358733	Both	Both	TTC28
ENSXMAG00000001930	0.58624	0.0501288	0.92861	0.00020985	-0.34237	Both	Both	erbb3a
ENSXMAG00000013842	-1.13578	0.0748446	-2.14034	4.15e-05	1.00456	F	Down in Male	adamts16
ENSXMAG00000001936	2.34892	0.00083085	2.7732	2.21e-05	-0.42428	Both	Both	ulk1a
ENSXMAG00000021536	0.494168	0.760066	-2.13906	0.0115835	2.63323	F	Down in Male	NA
ENSXMAG00000019956	-1.39627	0.000128561	-2.13582	3.03e-10	0.739556	F	Down in Male	NA
ENSXMAG00000024546	-0.736	0.353836	-2.13347	8.01e-05	1.39747	F	Down in Male	prss35
ENSXMAG00000015803	-0.305349	0.821807	-2.12678	0.00138386	1.82143	F	Down in Male	grip2a
ENSXMAG00000001955	0.457285	0.336629	0.729932	0.0358008	-0.272647	Both	Both	CAMTA2
ENSXMAG00000014167	-2.80908	9.44e-10	-2.12526	3.58e-06	-0.683823	M	Down in Female	NA
ENSXMAG00000001963	1.18398	0.0035072	1.55522	2.21e-05	-0.371237	Both	Both	NFX1
ENSXMAG00000001966	0.790115	0.108955	0.916095	0.0267359	-0.12598	Both	Both	NA
ENSXMAG00000022320	-2.75312	7.93e-07	-2.12504	0.000120466	-0.628087	M	Down in Female	NA
ENSXMAG00000024296	-1.22981	4.58e-05	-2.1209	1.81e-14	0.891088	F	Down in Male	hapln1a
ENSXMAG00000000364	-1.60373	8.36e-05	-2.11965	2.41e-08	0.51592	F	Down in Male	ism2a
ENSXMAG00000001974	-0.473356	0.20648	-0.887164	0.00176652	0.413808	Both	Both	e2f4
ENSXMAG00000001981	-0.608405	0.335082	-1.06321	0.0199639	0.454803	Both	Both	arf3b
ENSXMAG00000002105	-0.408688	0.827386	-2.11087	0.0222615	1.70218	F	Down in Male	gatm
ENSXMAG00000001987	-0.287734	0.430908	-0.663865	0.0065786	0.376132	Both	Both	ANKS6
ENSXMAG00000028048	-3.25213	0.000504959	-2.10922	0.0237011	-1.14291	M	Down in Female	myl7
ENSXMAG00000010104	-1.34109	0.0320588	-2.1073	7.95e-05	0.766208	F	Down in Male	adamts12
ENSXMAG00000002003	0.69838	0.00421529	0.902373	4.07e-05	-0.203993	Both	Both	rhebl1
ENSXMAG00000022269	-1.4921	3.14e-05	-2.09572	4.49e-10	0.603618	F	Down in Male	NA
ENSXMAG00000002008	-0.936949	0.000106237	-1.11239	1.15e-06	0.175442	Both	Both	skia
ENSXMAG00000002012	-0.801341	0.0613549	-0.876929	0.0182077	0.0755878	Both	Both	prkag1
ENSXMAG00000021402	-0.7197	0.542529	-2.09307	0.00677459	1.37337	F	Down in Male	NA
ENSXMAG00000000077	-1.05462	0.331717	-2.09291	0.00706894	1.03828	F	Down in Male	hoxb5b
ENSXMAG00000002019	1.00239	0.0121514	1.42949	4.69e-05	-0.427101	Both	Both	bnip3la
ENSXMAG00000002026	-0.731156	0.0881127	-0.789127	0.0314052	0.0579705	Both	Both	arhgef25b
ENSXMAG00000003978	-1.25479	0.375042	-2.07948	0.0453378	0.824682	F	Down in Male	esrrb
ENSXMAG00000004800	-1.47243	5.57e-10	-2.06747	1.76e-19	0.595035	F	Down in Male	ctnna2
ENSXMAG00000010947	-1.36685	0.0303377	-2.06224	0.000138067	0.695383	F	Down in Male	klf11b
ENSXMAG00000002036	0.761399	0.0244172	0.997477	0.000743514	-0.236078	Both	Both	os9
ENSXMAG00000016304	-1.47875	0.000181171	-2.06032	1.95e-08	0.581572	F	Down in Male	crabp2a
ENSXMAG00000002044	-0.455935	0.254188	-0.658208	0.0321356	0.202273	Both	Both	si:ch211-261n11.8
ENSXMAG00000002056	0.805315	0.00325499	1.1911	1.14e-06	-0.385788	Both	Both	stat2
ENSXMAG00000002058	-0.489682	0.155677	-0.654095	0.0188927	0.164413	Both	Both	snrnp200
ENSXMAG00000002066	0.930555	0.00655839	0.938437	0.00281595	-0.0078822	Both	Both	WHAMM
ENSXMAG00000001906	-3.3758	1.76e-06	-2.05869	0.000928495	-1.31711	M	Down in Female	NA
ENSXMAG00000012265	-0.437355	0.742508	-2.05695	0.00300585	1.6196	F	Down in Male	tmem161a
ENSXMAG00000002074	-0.725869	0.028291	-0.797309	0.0065483	0.0714403	Both	Both	NA
ENSXMAG00000002079	0.857123	0.000812941	0.569565	0.0245337	0.287558	Both	Both	znhit1
ENSXMAG00000002081	1.89187	0.00155928	1.5659	0.00651235	0.325967	Both	Both	SLC2A9
ENSXMAG00000028170	-0.360342	0.705537	-2.05664	3.07e-05	1.6963	F	Down in Male	cavin4b
ENSXMAG00000020162	-1.37223	0.00432079	-2.04858	1.71e-06	0.676349	F	Down in Male	col10a1a
ENSXMAG00000010995	-1.25406	0.203796	-2.04711	0.00761087	0.793044	F	Down in Male	zic2a
ENSXMAG00000027269	-0.782697	0.191936	-2.04555	6.52e-06	1.26285	F	Down in Male	cthrc1a
ENSXMAG00000029564	-1.18916	0.00465722	-2.04517	3.94e-08	0.856001	F	Down in Male	angpt1
ENSXMAG00000018785	-1.25919	0.20102	-2.04497	0.00762142	0.785783	F	Down in Male	cyp7a1
ENSXMAG00000002125	-0.818407	0.10795	-1.08234	0.00972972	0.263928	Both	Both	inhbb
ENSXMAG00000002128	-0.952941	0.0188546	-1.29305	0.000282486	0.340111	Both	Both	cpeb2
ENSXMAG00000018041	-4.13592	4.48e-23	-2.04454	5.28e-08	-2.09137	M	Down in Female	tnni1a
ENSXMAG00000002140	0.413025	0.0978042	0.763003	0.000127069	-0.349978	Both	Both	sbno1
ENSXMAG00000010266	-6.13879	0.0012706	-2.04291	0.0173712	-4.09588	M	Down in Female	nkx2.5
ENSXMAG00000017899	-0.989436	0.013614	-2.03773	5.54e-09	1.04829	F	Down in Male	meox1
ENSXMAG00000003580	-0.548805	0.335759	-2.03684	9.94e-08	1.48804	F	Down in Male	matn4
ENSXMAG00000002151	1.51661	0.000829221	1.42325	0.00106617	0.0933621	Both	Both	si:ch73-196l6.5
ENSXMAG00000002157	0.944014	0.132953	1.2915	0.0115245	-0.347485	Both	Both	LPIN2
ENSXMAG00000001938	-0.320775	0.844938	-2.03233	0.00959823	1.71155	F	Down in Male	zgc:113276
ENSXMAG00000021772	-1.23418	0.274163	-2.03134	0.0163174	0.797159	F	Down in Male	NA
ENSXMAG00000005881	-0.91014	0.154525	-2.02849	3.84e-05	1.11835	F	Down in Male	fkbp7
ENSXMAG00000002190	1.68796	0.0192681	1.41512	0.0337058	0.272839	Both	Both	smchd1
ENSXMAG00000023338	-1.30161	0.00247552	-2.02692	1.67e-07	0.725303	F	Down in Male	lbx2
ENSXMAG00000002193	0.351214	0.388518	0.812316	0.00318406	-0.461102	Both	Both	smchd1
ENSXMAG00000010485	-0.965968	0.0594924	-2.02339	1.16e-06	1.05742	F	Down in Male	aspn
ENSXMAG00000015304	-1.23173	0.00691372	-2.02204	6.49e-07	0.790305	F	Down in Male	ZCCHC24
ENSXMAG00000010263	-1.44916	0.00049231	-2.02096	1.61e-07	0.571806	F	Down in Male	STC2
ENSXMAG00000002204	0.638934	0.0534957	0.696883	0.0155037	-0.0579486	Both	Both	slc25a44a
ENSXMAG00000014307	-0.750852	0.0398231	-2.01926	5.74e-12	1.26841	F	Down in Male	col11a2
ENSXMAG00000023638	0.0142031	0.996847	-2.01616	0.0143102	2.03037	F	Down in Male	neurod6b
ENSXMAG00000002221	-0.656224	0.0238585	-0.94442	0.000165244	0.288196	Both	Both	YES1
ENSXMAG00000027398	-1.26306	0.0119677	-2.01475	4.68e-06	0.751696	F	Down in Male	NA
ENSXMAG00000002226	3.55602	5.35e-09	3.92137	7.9e-11	-0.365346	Both	Both	NA
ENSXMAG00000013155	-0.572893	0.559752	-2.00846	0.000675914	1.43557	F	Down in Male	pdp1
ENSXMAG00000002239	-1.3989	0.18117	-1.8035	0.0334957	0.404596	Both	Both	GRIN3A
ENSXMAG00000002241	-1.1091	0.0611862	-1.0269	0.0490515	-0.082196	Both	Both	TENM3
ENSXMAG00000021096	-1.21682	0.195452	-2.00743	0.0058298	0.79061	F	Down in Male	irf2bpl
ENSXMAG00000002243	-0.986519	2.91e-05	-1.20906	6.73e-08	0.222539	Both	Both	COLEC12
ENSXMAG00000009617	-1.43579	0.00867493	-2.00713	3.3e-05	0.571343	F	Down in Male	zgc:86709
ENSXMAG00000027737	-0.860164	0.127998	-2.00565	4.72e-06	1.14549	F	Down in Male	NA
ENSXMAG00000004534	-0.809619	0.33564	-2.00524	0.000682314	1.19562	F	Down in Male	cnmd
ENSXMAG00000017840	-1.24966	0.0067492	-2.0009	8.74e-07	0.751238	F	Down in Male	sp7
ENSXMAG00000002259	0.26732	0.6565	0.742396	0.031056	-0.475076	Both	Both	inip
ENSXMAG00000022155	-1.0518	0.0894072	-1.9997	6.29e-05	0.947902	F	Down in Male	tent5bb
ENSXMAG00000002261	-0.777085	0.0381943	-1.07775	0.000828268	0.30066	Both	Both	snx18b
ENSXMAG00000001350	-0.349106	0.842328	-1.99926	0.0179401	1.65016	F	Down in Male	SUSD2
ENSXMAG00000002268	1.83743	0.00487185	1.34744	0.032054	0.489996	Both	Both	tdo2a
ENSXMAG00000002271	0.495485	0.128729	0.594525	0.0277551	-0.0990395	Both	Both	rasgef1bb
ENSXMAG00000002272	0.572952	0.185964	0.949289	0.00477828	-0.376338	Both	Both	cops2
ENSXMAG00000011718	-0.135559	0.952028	-1.99614	0.0333543	1.86058	F	Down in Male	si:ch211-218d20.15
ENSXMAG00000010996	-1.00616	0.481802	-1.98624	0.0368011	0.980089	F	Down in Male	zic5
ENSXMAG00000019529	-1.45848	0.000886295	-1.98456	8.63e-07	0.526081	F	Down in Male	pou3f1
ENSXMAG00000002288	0.849091	0.0839745	1.01703	0.0144304	-0.167939	Both	Both	paqr3b
ENSXMAG00000002289	0.328939	0.546408	0.806822	0.0170926	-0.477883	Both	Both	nsun6
ENSXMAG00000021689	-3.33372	1.38e-19	-1.98361	1.61e-08	-1.35011	M	Down in Female	NA
ENSXMAG00000003333	-0.779468	0.327618	-1.9829	0.000361642	1.20343	F	Down in Male	olfml3b
ENSXMAG00000016979	-1.18513	0.123056	-1.98034	0.00422976	0.795208	F	Down in Male	pthlhb
ENSXMAG00000002302	1.18525	0.0013217	1.67039	6.91e-07	-0.485148	Both	Both	zgc:77938
ENSXMAG00000002499	-0.866962	0.0262617	-1.97958	1.95e-09	1.11262	F	Down in Male	her13
ENSXMAG00000002304	1.32019	0.000397804	1.26429	0.000393328	0.0559011	Both	Both	slc30a4
ENSXMAG00000002309	-0.87093	0.0106372	-1.0384	0.000643332	0.167469	Both	Both	NA
ENSXMAG00000002315	3.28541	0.00878577	3.39751	0.00300548	-0.112103	Both	Both	NA
ENSXMAG00000029670	-1.0589	0.0707463	-1.97721	4.18e-05	0.918312	F	Down in Male	ahdc1
ENSXMAG00000002325	2.54381	0.000665176	2.46312	0.000396498	0.0806906	Both	Both	NA
ENSXMAG00000011089	-1.10435	0.0521073	-1.97713	2.76e-05	0.872776	F	Down in Male	p3h3
ENSXMAG00000017714	5.61074	0.00633545	-1.97613	0.380306	7.58687	F	Up in Female	zpax1
ENSXMAG00000005195	-0.895248	0.285263	-1.97291	0.00123803	1.07766	F	Down in Male	pou6f1
ENSXMAG00000002348	-0.828331	0.0228265	-0.992097	0.00209944	0.163766	Both	Both	adamts3
ENSXMAG00000024734	-1.3216	0.000102547	-1.97192	3.93e-10	0.650318	F	Down in Male	igfbp2a
ENSXMAG00000002351	-0.798859	0.00584899	-1.03018	7.46e-05	0.231318	Both	Both	sema4c
ENSXMAG00000002358	1.20048	0.00900362	0.974404	0.0248077	0.226079	Both	Both	slc39a1
ENSXMAG00000002360	-0.938249	0.0337726	-0.88518	0.0258981	-0.0530682	Both	Both	rargb
ENSXMAG00000026777	-0.733693	0.314199	-1.96439	0.000116506	1.2307	F	Down in Male	NA
ENSXMAG00000002704	-0.8852	0.0404679	-1.9629	3.23e-08	1.0777	F	Down in Male	rgma
ENSXMAG00000002368	0.982426	0.00200871	1.463	3.26e-07	-0.480578	Both	Both	gucy2c
ENSXMAG00000002372	-1.11507	0.00262329	-1.53033	5.3e-06	0.415257	Both	Both	smad6a
ENSXMAG00000002379	-0.44259	0.169837	-0.590609	0.0230138	0.148019	Both	Both	myo1cb
ENSXMAG00000002382	7.47041	0.00100819	7.84635	0.000233329	-0.375946	Both	Both	calcoco1b
ENSXMAG00000016539	-0.879408	0.167393	-1.96198	5.69e-05	1.08257	F	Down in Male	KCTD15
ENSXMAG00000002391	2.5373	0.000254968	2.93995	1.08e-05	-0.402658	Both	Both	NA
ENSXMAG00000002394	-0.885284	0.0049838	-0.42532	0.187476	-0.459963	Both	Both	SPRYD3
ENSXMAG00000020115	-1.14592	0.0986139	-1.95882	0.000503031	0.812909	F	Down in Male	gpr17
ENSXMAG00000002400	-1.03358	0.00031103	-0.803521	0.00416995	-0.230055	Both	Both	plvapb
ENSXMAG00000002404	-0.907433	0.004183	-1.34751	1.81e-06	0.440076	Both	Both	arvcfb
ENSXMAG00000002408	-0.709402	0.0256426	-1.14246	2.71e-05	0.433053	Both	Both	slit1a
ENSXMAG00000002419	1.67189	5.02e-06	1.64215	5.25e-06	0.0297424	Both	Both	soul5
ENSXMAG00000002420	1.35754	0.0201579	1.37481	0.00938507	-0.0172716	Both	Both	nr5a5
ENSXMAG00000002421	0.869651	0.0126062	1.01478	0.00116738	-0.145132	Both	Both	PTPRC
ENSXMAG00000005694	-2.68092	5.03e-20	-1.95688	6.19e-11	-0.724045	M	Down in Female	rgs4
ENSXMAG00000002424	0.415874	0.34066	0.720713	0.0219198	-0.304839	Both	Both	ube3c
ENSXMAG00000016045	-0.772231	0.192368	-1.94941	1e-05	1.17718	F	Down in Male	NA
ENSXMAG00000024337	-0.569495	0.709295	-1.94676	0.0232219	1.37727	F	Down in Male	NA
ENSXMAG00000007474	-0.0209059	0.994768	-1.94586	0.0373904	1.92495	F	Down in Male	akr1a1a
ENSXMAG00000002465	0.487722	0.373287	0.840142	0.0310692	-0.352419	Both	Both	ankle2
ENSXMAG00000021017	-1.25118	0.137192	-1.94384	0.0048937	0.692663	F	Down in Male	si:dkey-239i20.4
ENSXMAG00000002483	0.747066	0.0864491	0.857227	0.0206721	-0.110161	Both	Both	dhrs13b.1
ENSXMAG00000007452	-1.4303	0.00102224	-1.93581	1.11e-06	0.505506	F	Down in Male	fam160a1b
ENSXMAG00000004823	-0.241961	0.878083	-1.93022	0.00778112	1.68826	F	Down in Male	plpp4
ENSXMAG00000015513	0.566183	0.691636	-1.93014	0.015088	2.49632	F	Down in Male	NA
ENSXMAG00000012891	-1.13138	0.012096	-1.92986	9.59e-07	0.798477	F	Down in Male	INSC
ENSXMAG00000002504	-2.5253	2.49e-13	-2.65565	4.84e-15	0.130353	Both	Both	nos1
ENSXMAG00000016028	-0.410667	0.595908	-1.92729	1.24e-05	1.51662	F	Down in Male	col1a1a
ENSXMAG00000002441	-1.0737	0.0151022	-1.92539	4.86e-07	0.851689	F	Down in Male	mmp17a
ENSXMAG00000002633	-1.0191	0.070928	-1.92331	3.5e-05	0.90421	F	Down in Male	adamts10
ENSXMAG00000022955	-0.740605	0.449443	-1.92219	0.00297992	1.18158	F	Down in Male	NA
ENSXMAG00000002524	-0.446142	0.394805	-0.732085	0.0498578	0.285943	Both	Both	ITM2C
ENSXMAG00000016614	-0.842722	0.570057	-1.91121	0.041536	1.06849	F	Down in Male	otpb
ENSXMAG00000002532	-0.467522	0.223732	-0.601156	0.0482221	0.133634	Both	Both	PGPEP1
ENSXMAG00000024612	-0.508544	0.479079	-1.91034	2.09e-05	1.4018	F	Down in Male	NA
ENSXMAG00000017289	-0.951049	0.0584326	-1.90841	3.22e-06	0.957364	F	Down in Male	pmp22b
ENSXMAG00000002546	1.70685	0.0406498	1.82657	0.0129068	-0.119719	Both	Both	asb14b
ENSXMAG00000002554	0.441965	0.200214	0.644493	0.017229	-0.202529	Both	Both	ddx49
ENSXMAG00000002556	-0.652743	0.05393	-1.09532	9.8e-05	0.442581	Both	Both	nucks1a
ENSXMAG00000002557	-0.774597	0.0754672	-0.992864	0.00683454	0.218267	Both	Both	NA
ENSXMAG00000016021	-1.29057	0.133549	-1.90489	0.00710636	0.614316	F	Down in Male	SHISAL2A
ENSXMAG00000002569	-1.62633	0.000107175	-1.49087	0.000250336	-0.135461	Both	Both	ANGPTL4
ENSXMAG00000002570	-1.00536	8.96e-07	-1.0818	5.42e-08	0.0764404	Both	Both	NA
ENSXMAG00000022638	-0.561297	0.41748	-1.89822	2.25e-05	1.33692	F	Down in Male	rtn2a
ENSXMAG00000006555	-0.40257	0.623915	-1.89597	3.95e-05	1.4934	F	Down in Male	camk2a
ENSXMAG00000016820	-0.68188	0.387865	-1.89529	0.000320924	1.21341	F	Down in Male	aaas
ENSXMAG00000002580	0.621009	0.0446682	0.633393	0.0205324	-0.0123841	Both	Both	slc25a28
ENSXMAG00000022304	-0.289323	0.782485	-1.89298	0.000225862	1.60366	F	Down in Male	ldha
ENSXMAG00000006477	-1.02167	0.134797	-1.89209	0.000447286	0.870421	F	Down in Male	mthfd1b
ENSXMAG00000002605	0.949913	0.000622142	1.31802	2.36e-07	-0.368105	Both	Both	psma6l
ENSXMAG00000012585	-0.99233	0.00405468	-1.89179	3.66e-10	0.899457	F	Down in Male	rgmd
ENSXMAG00000002616	1.44059	0.123505	1.67933	0.0316346	-0.238736	Both	Both	NA
ENSXMAG00000002625	0.946609	0.0132942	1.20373	0.00039466	-0.257119	Both	Both	elf3
ENSXMAG00000002628	-1.4056	2.41e-05	-1.24856	0.000123032	-0.157036	Both	Both	pcolce2b
ENSXMAG00000001321	-1.30508	0.0196251	-1.88811	0.000117391	0.583028	F	Down in Male	NA
ENSXMAG00000028758	-1.24409	0.0141265	-1.88754	2.21e-05	0.643445	F	Down in Male	NA
ENSXMAG00000021180	-1.07646	0.143151	-1.88003	0.00118671	0.803566	F	Down in Male	NA
ENSXMAG00000002639	1.05254	0.0180293	1.31738	0.000779852	-0.264834	Both	Both	slc5a2
ENSXMAG00000026987	-0.759883	0.20648	-1.87887	2.44e-05	1.11899	F	Down in Male	FIGNL2
ENSXMAG00000019895	-1.03473	0.196124	-1.87855	0.00285349	0.843821	F	Down in Male	NA
ENSXMAG00000002650	-0.490513	0.199331	-0.887083	0.00244907	0.39657	Both	Both	NA
ENSXMAG00000000531	-0.661171	0.147108	-1.87731	4.04e-08	1.21614	F	Down in Male	col11a1b
ENSXMAG00000002656	1.24926	0.0146506	1.0303	0.0291347	0.218966	Both	Both	zap70
ENSXMAG00000002657	-0.202555	0.686871	-0.644424	0.0212579	0.441869	Both	Both	adsl
ENSXMAG00000020058	-0.692634	0.582383	-1.87676	0.0154105	1.18413	F	Down in Male	NA
ENSXMAG00000029319	-0.385607	0.525007	-1.87271	3.1e-07	1.48711	F	Down in Male	FGF6
ENSXMAG00000010735	-1.10411	0.00875776	-1.87207	3.74e-07	0.767962	F	Down in Male	NA
ENSXMAG00000017324	-0.938622	0.0331397	-1.87173	3.73e-07	0.933104	F	Down in Male	ADAMTS20
ENSXMAG00000023967	5.06234	0.0444699	-1.87043	0.51993	6.93278	F	Up in Female	NA
ENSXMAG00000002614	-1.16159	0.00894868	-1.86994	1.74e-06	0.708344	F	Down in Male	wnt5a
ENSXMAG00000017341	-0.339224	0.688595	-1.86883	2.38e-05	1.5296	F	Down in Male	col1a1b
ENSXMAG00000002726	-2.89353	0.0246931	-3.34564	0.00224552	0.452113	Both	Both	NA
ENSXMAG00000016672	-3.28294	1.17e-12	-1.86737	7.93e-05	-1.41557	M	Down in Female	NA
ENSXMAG00000006179	-4.24982	0.00405948	-1.86422	0.179169	-2.3856	M	Down in Female	NA
ENSXMAG00000019021	-1.2382	0.00206134	-1.86367	4.14e-07	0.625474	F	Down in Male	sostdc1a
ENSXMAG00000002740	-1.11288	0.00154673	-1.55607	1.28e-06	0.443198	Both	Both	slc16a1a
ENSXMAG00000005407	-3.40502	8.39e-05	-1.86235	0.0335362	-1.54267	M	Down in Female	pkhd1l1
ENSXMAG00000002749	-0.899308	0.0691429	-1.07305	0.0105691	0.173745	Both	Both	NA
ENSXMAG00000005348	-2.65685	0.00149966	-1.85856	0.0199983	-0.798289	M	Down in Female	tbx5a
ENSXMAG00000003153	-1.10333	0.0179204	-1.85819	4.06e-06	0.754863	F	Down in Male	crtap
ENSXMAG00000022521	-0.829752	0.285959	-1.85707	0.000981129	1.02732	F	Down in Male	shisa3
ENSXMAG00000023202	-1.00311	0.00479028	-1.85572	3.37e-09	0.852605	F	Down in Male	GDF10
ENSXMAG00000000494	-0.930969	0.0201384	-1.85469	5.03e-08	0.92372	F	Down in Male	ADAMTS7
ENSXMAG00000028362	-0.956436	0.00168136	-1.85279	4.35e-12	0.896359	F	Down in Male	col5a2a
ENSXMAG00000002787	-0.798993	0.00956027	-0.580787	0.0482583	-0.218206	Both	Both	slco3a1
ENSXMAG00000002790	-0.449549	0.143837	-0.810662	0.000776638	0.361113	Both	Both	VANGL1
ENSXMAG00000002794	-0.704736	0.0348083	-0.978868	0.000644559	0.274132	Both	Both	rsu1
ENSXMAG00000016680	-2.82578	2.01e-05	-1.85145	0.00513193	-0.974327	M	Down in Female	rasgrf2b
ENSXMAG00000002812	1.48156	0.0394575	1.70028	0.00680518	-0.218716	Both	Both	gle1
ENSXMAG00000002822	2.28683	6.33e-06	2.69807	2.75e-08	-0.411238	Both	Both	NA
ENSXMAG00000002825	-0.8016	0.141493	-0.90351	0.0450769	0.10191	Both	Both	sfxn3
ENSXMAG00000021433	-0.88546	0.330648	-1.84851	0.00500052	0.963047	F	Down in Male	NA
ENSXMAG00000013228	-0.734094	0.24965	-1.84775	6.97e-05	1.11366	F	Down in Male	olfml2ba
ENSXMAG00000005853	-2.54847	1.02e-09	-1.84583	1.42e-05	-0.702646	M	Down in Female	cpne2
ENSXMAG00000012961	-1.19286	0.00259657	-1.8436	2.98e-07	0.650738	F	Down in Male	NA
ENSXMAG00000001023	-1.12249	0.0012921	-1.84256	4.64e-09	0.720071	F	Down in Male	iffo1a
ENSXMAG00000002857	-0.645254	0.0377421	-1.04373	6.38e-05	0.398472	Both	Both	lzts2a
ENSXMAG00000012087	-1.14567	0.263703	-1.83588	0.0184034	0.690205	F	Down in Male	slc22a5
ENSXMAG00000002862	0.46265	0.284488	0.891053	0.0049024	-0.428404	Both	Both	sema4ga
ENSXMAG00000022548	-0.799782	0.393067	-1.83553	0.00477468	1.03575	F	Down in Male	wnt1
ENSXMAG00000002877	-0.554202	0.241293	-0.913756	0.0111175	0.359554	Both	Both	gart
ENSXMAG00000002882	0.888903	0.000233383	1.10607	9.43e-07	-0.217164	Both	Both	sidt2
ENSXMAG00000002884	0.948319	0.00110347	1.16223	1.53e-05	-0.213912	Both	Both	lta4h
ENSXMAG00000006372	8.38658	0.00082733	-1.83511	0.481551	10.2217	F	Up in Female	NA
ENSXMAG00000002896	0.61334	0.0127066	0.128265	0.649641	0.485075	Both	Both	NA
ENSXMAG00000002897	-1.55534	4.71e-05	-1.6186	1.09e-05	0.0632616	Both	Both	MARK1
ENSXMAG00000004625	-0.125292	0.941636	-1.83463	0.00722686	1.70934	F	Down in Male	srl
ENSXMAG00000002903	0.833594	0.12654	1.15158	0.00972972	-0.317991	Both	Both	ZNF276
ENSXMAG00000002907	-0.35735	0.281501	-0.605353	0.0143488	0.248002	Both	Both	mbtps1
ENSXMAG00000002916	0.991567	0.00204051	0.743505	0.0168571	0.248062	Both	Both	sesn2
ENSXMAG00000010976	-0.595262	0.434933	-1.83344	0.000218079	1.23818	F	Down in Male	zgc:153426
ENSXMAG00000002936	0.835194	0.0224186	0.605691	0.0803607	0.229503	Both	Both	NA
ENSXMAG00000027836	-1.3299	0.0701247	-1.83146	0.00393063	0.501557	F	Down in Male	NA
ENSXMAG00000005115	-0.357408	0.683558	-1.82931	9.1e-05	1.4719	F	Down in Male	prkag3b
ENSXMAG00000000698	-0.345556	0.691636	-1.82668	6.09e-05	1.48112	F	Down in Male	col1a2
ENSXMAG00000023550	-0.0928985	0.968916	-1.82205	0.0465051	1.72915	F	Down in Male	aqp12
ENSXMAG00000002950	1.58397	9.11e-05	1.42292	0.000297879	0.161049	Both	Both	parp12a
ENSXMAG00000012045	-1.28328	2.94e-05	-1.82172	4.8e-10	0.538445	F	Down in Male	tyrp1b
ENSXMAG00000002965	-0.50331	0.205048	-0.746179	0.0163911	0.242869	Both	Both	nkain1
ENSXMAG00000003206	-0.418969	0.638675	-1.82044	0.000267009	1.40147	F	Down in Male	mxra5a
ENSXMAG00000014366	-1.1027	0.0261393	-1.82026	1.97e-05	0.71755	F	Down in Male	phgdh
ENSXMAG00000028699	-1.23159	0.000285288	-1.81952	5.98e-09	0.587937	F	Down in Male	gdf10b
ENSXMAG00000002975	0.312252	0.548963	0.717681	0.0299467	-0.405429	Both	Both	malt3
ENSXMAG00000002976	-2.49618	7.79e-15	-2.12781	5.25e-11	-0.368374	Both	Both	tmem110l
ENSXMAG00000002981	-0.386785	0.382078	-0.728183	0.0185801	0.341397	Both	Both	aacs
ENSXMAG00000029849	-0.421686	0.649237	-1.81705	0.000447286	1.39537	F	Down in Male	zgc:92287
ENSXMAG00000023316	-0.86082	0.04044	-1.81646	2.27e-07	0.955638	F	Down in Male	scxb
ENSXMAG00000002996	1.76311	0.00387325	1.94214	0.000420915	-0.179033	Both	Both	ggt5a
ENSXMAG00000003003	-2.16525	0.0011875	-2.3027	0.000216188	0.137453	Both	Both	mvda
ENSXMAG00000005065	-2.43767	0.0433874	-1.81511	0.0790266	-0.622559	M	Down in Female	lmo3
ENSXMAG00000006106	-0.789464	0.0228754	-1.81435	3.95e-10	1.02489	F	Down in Male	robo3
ENSXMAG00000003018	0.9797	0.0268428	1.1707	0.00261335	-0.191001	Both	Both	tspan3a
ENSXMAG00000003020	1.64537	0.0056154	1.49983	0.00651342	0.145541	Both	Both	pstpip1a
ENSXMAG00000003024	1.03813	0.0242082	1.44011	0.000319513	-0.401975	Both	Both	cnppd1
ENSXMAG00000003027	0.967147	0.01722	1.25919	0.000409648	-0.292042	Both	Both	def8
ENSXMAG00000004517	-0.653304	0.219418	-1.80948	4.07e-06	1.15618	F	Down in Male	foxred2
ENSXMAG00000000281	-0.798829	0.167319	-1.8094	4.56e-05	1.01057	F	Down in Male	gpr37a
ENSXMAG00000028332	-2.87782	1.88e-13	-1.80922	6.78e-06	-1.0686	M	Down in Female	NA
ENSXMAG00000003053	-1.7822	8.05e-06	-1.67313	1.31e-05	-0.10907	Both	Both	galnt18b
ENSXMAG00000005617	-1.13984	0.00541331	-1.80829	6.27e-07	0.668445	F	Down in Male	EFNA2
ENSXMAG00000026723	-0.0606938	0.977951	-1.80805	0.0325057	1.74736	F	Down in Male	gsg1l
ENSXMAG00000010798	-0.136732	0.921058	-1.80538	0.00172567	1.66865	F	Down in Male	NA
ENSXMAG00000003082	1.40135	0.000727448	1.32716	0.000703424	0.0741886	Both	Both	irf8
ENSXMAG00000010413	-1.21328	0.08224	-1.80476	0.00173982	0.591481	F	Down in Male	adka
ENSXMAG00000021793	-0.339884	0.655799	-1.80301	2.25e-05	1.46313	F	Down in Male	si:dkey-1j5.4
ENSXMAG00000003115	0.947757	0.000314472	0.553421	0.0385124	0.394337	Both	Both	scinla
ENSXMAG00000001519	-0.721941	0.183303	-1.8013	1.13e-05	1.07936	F	Down in Male	B3GAT1
ENSXMAG00000018891	-0.718725	0.530689	-1.80111	0.0139051	1.08238	F	Down in Male	her4.2
ENSXMAG00000021760	0.143906	0.920808	-1.80048	0.00274052	1.94438	F	Down in Male	synpo2la
ENSXMAG00000026943	-1.17379	0.00145218	-1.79766	6.89e-08	0.62387	F	Down in Male	NA
ENSXMAG00000003138	1.10699	0.037041	0.847971	0.0854605	0.25902	Both	Both	lactb
ENSXMAG00000016527	-0.684911	0.282036	-1.79729	7.13e-05	1.11238	F	Down in Male	NA
ENSXMAG00000020855	-0.288773	0.856173	-1.7946	0.0202782	1.50582	F	Down in Male	pcdh1g31
ENSXMAG00000003157	0.61633	0.123541	0.941917	0.0035121	-0.325587	Both	Both	eif4ebp2
ENSXMAG00000003159	-0.36959	0.375031	-0.792225	0.00591221	0.422635	Both	Both	tln2b
ENSXMAG00000019590	-1.26859	0.10765	-1.79335	0.00634515	0.524753	F	Down in Male	lingo3a
ENSXMAG00000003164	0.760091	0.117276	1.24167	0.00138386	-0.48158	Both	Both	NA
ENSXMAG00000003169	-1.53273	2.3e-12	-1.5194	2.7e-12	-0.0133322	Both	Both	scarb2a
ENSXMAG00000019599	-0.295962	0.856572	-1.79022	0.0303992	1.49426	F	Down in Male	si:dkeyp-92c9.2
ENSXMAG00000024003	-0.0389227	0.979108	-1.78949	0.000458068	1.75057	F	Down in Male	jam2b
ENSXMAG00000013329	-0.783014	0.393735	-1.78267	0.00462709	0.999657	F	Down in Male	ankrd24
ENSXMAG00000028597	-0.74338	0.251644	-1.78051	0.000168759	1.03713	F	Down in Male	setd3
ENSXMAG00000003201	-0.711819	0.000869326	-0.739723	0.000232589	0.0279041	Both	Both	dlg5a
ENSXMAG00000025635	-1.22028	0.286035	-1.78005	0.039435	0.55977	F	Down in Male	NA
ENSXMAG00000028652	-3.43918	0.00295523	-1.77782	0.124343	-1.66137	M	Down in Female	NA
ENSXMAG00000018497	-0.8144	0.0671156	-1.77771	7.1e-07	0.963312	F	Down in Male	loxl3b
ENSXMAG00000027088	-0.899842	0.46271	-1.7752	0.0326345	0.875361	F	Down in Male	tmtops3a
ENSXMAG00000010137	-0.699907	0.102536	-1.77266	1.28e-07	1.07275	F	Down in Male	si:cabz01090165.1
ENSXMAG00000003220	1.31119	0.00742193	0.976301	0.0368346	0.334891	Both	Both	nudt22
ENSXMAG00000003225	-1.32055	9.02e-08	-1.65061	4.35e-12	0.330064	Both	Both	zgc:153018
ENSXMAG00000021700	-0.928901	0.0259599	-1.76792	5.49e-07	0.839019	F	Down in Male	bves
ENSXMAG00000003234	-1.31687	0.0021209	-1.38584	0.000465028	0.0689699	Both	Both	si:ch211-176g6.2
ENSXMAG00000011734	-0.609667	0.445348	-1.76528	0.000890714	1.15561	F	Down in Male	lingo1b
ENSXMAG00000010741	-1.08966	0.0258424	-1.76213	3.04e-05	0.672477	F	Down in Male	SCN4B
ENSXMAG00000028463	-0.274774	0.669102	-1.76092	1.94e-07	1.48614	F	Down in Male	ldb3a
ENSXMAG00000003257	-0.946262	0.00202193	-0.678232	0.0229246	-0.26803	Both	Both	SULF2
ENSXMAG00000021085	-0.385564	0.792262	-1.75957	0.024212	1.37401	F	Down in Male	ndufa4l2a
ENSXMAG00000029740	-0.725804	0.134246	-1.75869	2.22e-06	1.03288	F	Down in Male	marcksl1a
ENSXMAG00000018333	-0.945838	0.0320208	-1.75735	2.23e-06	0.811514	F	Down in Male	htra1a
ENSXMAG00000023352	-0.707149	0.153443	-1.75608	3.19e-06	1.04893	F	Down in Male	NA
ENSXMAG00000014890	-0.878096	0.350361	-1.75551	0.00940357	0.877412	F	Down in Male	mrm1
ENSXMAG00000003285	-0.557187	0.239442	-0.761672	0.0393121	0.204485	Both	Both	ilf2
ENSXMAG00000021620	-0.929791	0.336629	-1.75508	0.0113381	0.825294	F	Down in Male	NA
ENSXMAG00000001716	-2.29699	0.00540165	-1.75377	0.0244281	-0.543215	M	Down in Female	shox
ENSXMAG00000003314	-1.15439	3.16e-06	-1.56645	2.54e-11	0.412062	Both	Both	pmela
ENSXMAG00000003373	-0.771041	0.300012	-1.75365	0.00104257	0.982605	F	Down in Male	NA
ENSXMAG00000003317	-0.258101	0.446693	-0.729143	0.000967194	0.471042	Both	Both	NA
ENSXMAG00000016166	-1.0285	0.00321292	-1.75338	1.29e-08	0.724886	F	Down in Male	lamb1a
ENSXMAG00000019947	-0.238389	0.785148	-1.75225	3.49e-05	1.51386	F	Down in Male	NA
ENSXMAG00000025941	-1.04018	0.0317125	-1.75108	2.08e-05	0.710902	F	Down in Male	sox11a
ENSXMAG00000013381	-0.658718	0.214551	-1.74957	7.99e-06	1.09085	F	Down in Male	NA
ENSXMAG00000003349	0.850512	0.0229243	1.1446	0.000434922	-0.294091	Both	Both	gclm
ENSXMAG00000003359	1.04174	0.0128975	1.01179	0.00838646	0.0299495	Both	Both	azin1b
ENSXMAG00000017464	-3.62817	2.19e-14	-1.74865	0.000207532	-1.87952	M	Down in Female	NA
ENSXMAG00000022630	-0.788052	0.125037	-1.74768	1.3e-05	0.959632	F	Down in Male	smarcd3b
ENSXMAG00000025831	-0.789956	0.212903	-1.74491	0.000227583	0.95495	F	Down in Male	fkbp10b
ENSXMAG00000013669	-3.30441	0.00168575	-1.7417	0.0728187	-1.5627	M	Down in Female	osbpl7
ENSXMAG00000003376	-0.937424	0.00788648	-0.823881	0.0124314	-0.113543	Both	Both	tpm4a
ENSXMAG00000012135	-0.730386	0.138635	-1.73937	5.02e-06	1.00899	F	Down in Male	npnta
ENSXMAG00000023932	-0.535767	0.399064	-1.73635	4.37e-05	1.20059	F	Down in Male	NA
ENSXMAG00000003385	0.495747	0.13705	0.863842	0.00104305	-0.368095	Both	Both	grinaa
ENSXMAG00000003391	1.27287	8.82e-06	0.828551	0.00440248	0.444321	Both	Both	cap2
ENSXMAG00000028030	-3.16449	5.72e-05	-1.73427	0.0164459	-1.43022	M	Down in Female	si:ch1073-286c18.5
ENSXMAG00000016220	-2.91797	2.89e-07	-1.73299	0.00296649	-1.18497	M	Down in Female	NA
ENSXMAG00000014334	-0.449854	0.726588	-1.73098	0.0115012	1.28113	F	Down in Male	EPB41L3
ENSXMAG00000028819	-0.960344	0.0646673	-1.73093	6.63e-05	0.770585	F	Down in Male	NA
ENSXMAG00000019254	-0.744158	0.173069	-1.72856	2.88e-05	0.984405	F	Down in Male	sparc
ENSXMAG00000003406	0.581345	0.202939	0.891716	0.0124913	-0.310371	Both	Both	ctsz
ENSXMAG00000004416	-0.828173	0.0152677	-1.72568	2.35e-09	0.897508	F	Down in Male	egfl6
ENSXMAG00000002992	5.10837	0.0224041	-1.72428	0.475367	6.83265	F	Up in Female	si:dkey-17e16.9
ENSXMAG00000003412	0.452872	0.206118	0.622063	0.0278908	-0.169191	Both	Both	brd2a
ENSXMAG00000003414	0.306587	0.397616	0.592734	0.0180828	-0.286147	Both	Both	mut
ENSXMAG00000008784	-0.82433	0.216956	-1.72326	0.000626029	0.89893	F	Down in Male	ntn2
ENSXMAG00000003419	0.273232	0.632881	0.696498	0.0397504	-0.423266	Both	Both	npepl1
ENSXMAG00000003423	1.1453	0.0571037	1.193	0.0239964	-0.0476964	Both	Both	abcg2b
ENSXMAG00000010470	-0.958262	0.00504671	-1.7223	8.6e-09	0.764035	F	Down in Male	loxl2b
ENSXMAG00000003454	0.70623	0.00718136	0.591977	0.0165787	0.114253	Both	Both	si:ch211-193k19.1
ENSXMAG00000001622	-2.4907	1.68e-05	-1.72162	0.00306668	-0.769074	M	Down in Female	zgc:114181
ENSXMAG00000003466	0.518675	0.099898	0.695121	0.00777834	-0.176447	Both	Both	abcd1
ENSXMAG00000013538	-0.927824	0.015952	-1.72121	2.55e-07	0.793385	F	Down in Male	srpx2
ENSXMAG00000003483	0.425022	0.163251	0.60946	0.0121453	-0.184439	Both	Both	NA
ENSXMAG00000003491	0.881941	0.00295523	0.615152	0.0330704	0.266789	Both	Both	napepld
ENSXMAG00000003510	0.439504	0.455306	0.903685	0.0224391	-0.464181	Both	Both	foxk1
ENSXMAG00000003511	0.707023	0.229948	0.9832	0.0322781	-0.276178	Both	Both	NA
ENSXMAG00000026757	-0.67808	0.267878	-1.71717	9.01e-05	1.03909	F	Down in Male	tuba1c
ENSXMAG00000025774	-0.531632	0.308213	-1.71356	2.82e-06	1.18192	F	Down in Male	NA
ENSXMAG00000017898	-0.691709	0.0805818	-1.71339	3.73e-08	1.02169	F	Down in Male	col5a1
ENSXMAG00000003531	0.290267	0.473744	0.620245	0.020814	-0.329978	Both	Both	C6orf62
ENSXMAG00000015944	-0.859027	0.497435	-1.71178	0.0422877	0.852757	F	Down in Male	plppr3a
ENSXMAG00000022288	-0.684508	0.112494	-1.70444	7.03e-07	1.01993	F	Down in Male	msx3
ENSXMAG00000014512	-0.95504	0.102016	-1.70051	0.000280904	0.74547	F	Down in Male	NA
ENSXMAG00000003547	0.465425	0.214286	0.772171	0.00742098	-0.306746	Both	Both	NA
ENSXMAG00000003550	-1.55231	1.76e-08	-1.7155	2.12e-10	0.163189	Both	Both	SMAD6
ENSXMAG00000019589	-0.956532	0.000691741	-1.69837	2.13e-11	0.741841	F	Down in Male	fzd8a
ENSXMAG00000006558	-1.10899	2.34e-06	-1.69259	2.65e-14	0.583599	F	Down in Male	igfbp5b
ENSXMAG00000008886	-0.798585	0.448007	-1.69169	0.0164527	0.893107	F	Down in Male	znf385c
ENSXMAG00000007305	-0.506092	0.445924	-1.69062	7.31e-05	1.18453	F	Down in Male	cspg4
ENSXMAG00000003575	0.916761	0.00382748	0.553239	0.078693	0.363522	Both	Both	trmt1l
ENSXMAG00000009123	-0.837913	0.230919	-1.69055	0.00123233	0.852633	F	Down in Male	plod2
ENSXMAG00000020359	-1.02043	0.000120303	-1.68804	3.68e-12	0.667611	F	Down in Male	gas1a
ENSXMAG00000002242	-0.656607	0.49844	-1.6865	0.00707053	1.02989	F	Down in Male	plppr1
ENSXMAG00000003592	0.343753	0.352563	0.595738	0.0246258	-0.251985	Both	Both	dnajc14
ENSXMAG00000003593	-0.563891	0.170621	-0.674982	0.0441331	0.111091	Both	Both	hey1
ENSXMAG00000008192	-0.177983	0.850531	-1.6856	8.46e-05	1.50762	F	Down in Male	fam117aa
ENSXMAG00000018729	-0.635135	0.362881	-1.6856	0.000417965	1.05046	F	Down in Male	olfml2bb
ENSXMAG00000006575	-0.515277	0.706314	-1.68281	0.0256068	1.16754	F	Down in Male	GNG4
ENSXMAG00000018297	-0.479815	0.699403	-1.68251	0.0173786	1.20269	F	Down in Male	cxcr4a
ENSXMAG00000003628	0.914274	0.00896755	1.31414	2.21e-05	-0.399863	Both	Both	mylipa
ENSXMAG00000003630	-0.637724	0.207092	-0.917654	0.019007	0.27993	Both	Both	nfic
ENSXMAG00000000761	-0.989664	0.00677562	-1.68188	1.83e-07	0.692218	F	Down in Male	nfatc1
ENSXMAG00000013800	-1.1487	0.254807	-1.67818	0.030833	0.529473	F	Down in Male	zgc:92040
ENSXMAG00000020034	-1.04089	0.00174508	-1.67561	1.94e-08	0.634724	F	Down in Male	si:dkeyp-66d1.7
ENSXMAG00000010546	-0.895305	0.0033313	-1.67407	4.12e-10	0.778764	F	Down in Male	znf503
ENSXMAG00000003644	0.71338	0.0975095	1.06767	0.00240437	-0.354286	Both	Both	shmt1
ENSXMAG00000003645	0.637859	0.00388378	0.650898	0.00140945	-0.0130393	Both	Both	stard3nl
ENSXMAG00000003652	-0.969194	0.004692	-0.989258	0.00171395	0.020064	Both	Both	pard6gb
ENSXMAG00000003654	0.903732	0.134207	1.15637	0.0179946	-0.25264	Both	Both	crocc2
ENSXMAG00000003657	0.644692	0.0537022	0.654226	0.0261291	-0.0095345	Both	Both	dars1
ENSXMAG00000013913	-0.709609	0.594654	-1.67248	0.0406782	0.962875	F	Down in Male	pde11al
ENSXMAG00000020189	-0.900869	0.336781	-1.6719	0.0151055	0.771026	F	Down in Male	socs4
ENSXMAG00000002258	-4.57803	0.0382881	-1.66832	0.352965	-2.90971	M	Down in Female	NA
ENSXMAG00000003673	1.1583	0.000154092	1.21852	3.04e-05	-0.0602222	Both	Both	scarb2c
ENSXMAG00000014734	-0.762503	0.118548	-1.6674	1.55e-05	0.904901	F	Down in Male	RAC3
ENSXMAG00000003682	-0.884972	1.4e-05	-1.14618	2.81e-09	0.261208	Both	Both	PTPN14
ENSXMAG00000003684	0.93458	0.00584899	0.855663	0.00684831	0.078917	Both	Both	cxcr4b
ENSXMAG00000014642	-0.883	0.115088	-1.66717	0.000208481	0.784172	F	Down in Male	crabp2b
ENSXMAG00000003694	0.546071	0.398948	0.931508	0.0411852	-0.385437	Both	Both	ddb2
ENSXMAG00000003695	1.48057	0.0121246	1.59895	0.00273208	-0.118373	Both	Both	slc5a1
ENSXMAG00000021908	-0.532682	0.196072	-1.6634	3.35e-08	1.13072	F	Down in Male	tbx15
ENSXMAG00000015620	-0.25251	0.825447	-1.66272	0.00239447	1.41021	F	Down in Male	dnmt3aa
ENSXMAG00000028236	-0.561095	0.240721	-1.66086	2.31e-06	1.09976	F	Down in Male	pax7b
ENSXMAG00000003705	0.543386	0.294439	0.973874	0.0107409	-0.430488	Both	Both	ighmbp2
ENSXMAG00000003707	-0.487811	0.120147	-0.691498	0.00669736	0.203687	Both	Both	xpnpep3
ENSXMAG00000013643	-0.809068	0.279048	-1.66019	0.00285778	0.851123	F	Down in Male	slc45a2
ENSXMAG00000003715	1.26346	0.000103801	1.22315	9.5e-05	0.0403096	Both	Both	rps6kc1
ENSXMAG00000001177	-1.08954	0.0107524	-1.65964	1.04e-05	0.570099	F	Down in Male	adamts17
ENSXMAG00000003727	-1.50587	9.29e-06	-1.78401	3.65e-08	0.278148	Both	Both	zgc:113307
ENSXMAG00000003730	1.71575	0.0201982	2.1021	0.00130861	-0.386346	Both	Both	cd151
ENSXMAG00000003741	0.918917	0.00335226	0.902203	0.00198172	0.0167137	Both	Both	agxta
ENSXMAG00000029793	-0.990785	0.00749049	-1.65848	3.11e-07	0.667697	F	Down in Male	ptn
ENSXMAG00000003748	-0.462131	0.170216	-0.740636	0.00521023	0.278505	Both	Both	myrf
ENSXMAG00000003750	0.872343	0.00693948	1.01918	0.000502199	-0.146838	Both	Both	vsig8b
ENSXMAG00000003761	0.523146	0.1882	0.951589	0.0018223	-0.428443	Both	Both	dyrk3
ENSXMAG00000012163	-0.37487	0.810445	-1.65794	0.0355489	1.28307	F	Down in Male	ncanb
ENSXMAG00000022261	-0.842864	0.0804563	-1.65782	2.39e-05	0.814954	F	Down in Male	NA
ENSXMAG00000003772	-0.945388	0.0227011	-1.00309	0.00680876	0.0577043	Both	Both	sf3b4
ENSXMAG00000019847	-0.844199	0.435403	-1.6544	0.0246217	0.810203	F	Down in Male	neurod2
ENSXMAG00000002112	-0.668528	0.423744	-1.6541	0.00419337	0.985569	F	Down in Male	c1ql4b
ENSXMAG00000000495	-2.20464	2.28e-05	-1.65313	0.00135497	-0.551509	M	Down in Female	stc2b
ENSXMAG00000012721	-0.836847	0.105551	-1.65239	5.64e-05	0.815539	F	Down in Male	NA
ENSXMAG00000003785	-0.315919	0.494027	-0.699388	0.020814	0.383469	Both	Both	srgap2
ENSXMAG00000003791	-0.822926	0.166106	-1.01541	0.0334686	0.192482	Both	Both	sh3glb2b
ENSXMAG00000017859	-0.850836	0.058952	-1.65205	1.14e-05	0.801214	F	Down in Male	ebf2
ENSXMAG00000003801	2.50952	6.32e-08	2.38138	1.91e-07	0.128142	Both	Both	ctss1
ENSXMAG00000015156	-0.146944	0.893225	-1.65176	0.000585335	1.50482	F	Down in Male	FHOD3
ENSXMAG00000003817	1.20754	0.000382427	1.44359	5.82e-06	-0.236044	Both	Both	NA
ENSXMAG00000003820	-0.588855	0.151036	-0.948127	0.00347232	0.359272	Both	Both	TCF4
ENSXMAG00000003821	0.855471	0.00810437	1.11541	0.00010775	-0.259935	Both	Both	baiap2l1a
ENSXMAG00000003824	-0.995918	2.24e-05	-1.03144	5.25e-06	0.0355169	Both	Both	NA
ENSXMAG00000003826	-2.41386	0.00199606	-1.96408	0.00815867	-0.449777	Both	Both	ryr2b
ENSXMAG00000003838	0.77712	0.0792988	1.05433	0.00432469	-0.277206	Both	Both	cdk9
ENSXMAG00000003843	-1.2512	4.39e-07	-1.16818	1.62e-06	-0.0830174	Both	Both	mmp15b
ENSXMAG00000003848	-1.03873	1.23e-06	-0.959048	5.4e-06	-0.0796773	Both	Both	actn2b
ENSXMAG00000016530	-0.710587	0.256637	-1.65011	0.000320924	0.939522	F	Down in Male	sema3fa
ENSXMAG00000021896	-0.135008	0.924861	-1.64833	0.00640266	1.51332	F	Down in Male	NA
ENSXMAG00000003857	0.554414	0.356774	0.941217	0.0282103	-0.386803	Both	Both	NA
ENSXMAG00000003860	-0.978164	0.0134983	-1.23093	0.000436572	0.252766	Both	Both	samd11
ENSXMAG00000003877	-1.43004	0.000209613	-1.30643	0.000445302	-0.123612	Both	Both	pgghg
ENSXMAG00000003878	1.75677	0.000936364	1.38521	0.00651342	0.371557	Both	Both	prkn
ENSXMAG00000020083	-0.4867	0.455378	-1.64293	9.28e-05	1.15623	F	Down in Male	fibinb
ENSXMAG00000023235	-0.820645	0.256782	-1.64055	0.00220427	0.819907	F	Down in Male	cpne5a
ENSXMAG00000003545	-1.04291	0.104518	-1.64013	0.00167726	0.597223	F	Down in Male	lhx6
ENSXMAG00000025858	-2.67828	0.00538298	-1.63887	0.0503161	-1.0394	M	Down in Female	NA
ENSXMAG00000027485	-0.365605	0.749839	-1.63573	0.00595749	1.27013	F	Down in Male	NA
ENSXMAG00000029665	-2.65263	4.17e-06	-1.63419	0.00534833	-1.01844	M	Down in Female	hbbe2
ENSXMAG00000019727	-0.855008	0.395639	-1.62474	0.0217534	0.769735	F	Down in Male	KBTBD13
ENSXMAG00000007030	-0.650707	0.410243	-1.6246	0.00203147	0.973892	F	Down in Male	SMARCA4
ENSXMAG00000026553	-0.289962	0.553467	-1.62389	1.61e-08	1.33393	F	Down in Male	NA
ENSXMAG00000013888	-1.10475	0.00690004	-1.6227	7.78e-06	0.517951	F	Down in Male	wnt11
ENSXMAG00000015642	-0.748098	0.466421	-1.62208	0.0174494	0.873979	F	Down in Male	tmem169b
ENSXMAG00000003947	0.358712	0.361928	0.654238	0.0193098	-0.295527	Both	Both	si:ch73-199g24.2
ENSXMAG00000003953	0.832857	0.0580721	1.22561	0.000890824	-0.392758	Both	Both	gcn1
ENSXMAG00000028492	-0.982312	0.3155	-1.62102	0.0261718	0.63871	F	Down in Male	ier3ip1
ENSXMAG00000003970	-0.876397	0.0330504	-1.17045	0.00101483	0.294055	Both	Both	TGFB3
ENSXMAG00000018337	-0.728468	0.284836	-1.61964	0.000993032	0.891175	F	Down in Male	MYL2
ENSXMAG00000013248	-0.636014	0.413384	-1.61957	0.0016811	0.983556	F	Down in Male	bcan
ENSXMAG00000018720	-0.643445	0.330239	-1.61651	0.000546807	0.973067	F	Down in Male	tmem41ab
ENSXMAG00000017842	-0.552994	0.395325	-1.61562	0.000186403	1.06262	F	Down in Male	igsf8
ENSXMAG00000006557	-0.431062	0.466236	-1.61483	1.32e-05	1.18377	F	Down in Male	CACNG1
ENSXMAG00000005704	0.14854	0.939872	-1.61474	0.0475594	1.76328	F	Down in Male	SYNPO2
ENSXMAG00000003988	-0.47548	0.0655158	-0.625003	0.00411252	0.149523	Both	Both	ylpm1
ENSXMAG00000018757	-1.05691	0.122765	-1.61365	0.00360186	0.556741	F	Down in Male	NA
ENSXMAG00000003993	-0.375674	0.304769	-0.741787	0.00507114	0.366113	Both	Both	wls
ENSXMAG00000001157	-0.298884	0.81399	-1.61128	0.0105194	1.3124	F	Down in Male	vangl2
ENSXMAG00000012255	4.9562	0.0376152	-1.60413	0.575418	6.56033	F	Up in Female	NA
ENSXMAG00000004018	0.443227	0.16255	0.742122	0.00288487	-0.298895	Both	Both	scinlb
ENSXMAG00000004019	-1.27604	0.000554565	-1.26411	0.000305844	-0.0119345	Both	Both	gsk3ba
ENSXMAG00000004022	1.11456	0.00691825	1.5744	2e-05	-0.459845	Both	Both	il10ra
ENSXMAG00000004024	0.543929	0.0985178	0.973003	0.000232654	-0.429074	Both	Both	tmprss13b
ENSXMAG00000002601	-0.744105	0.16945	-1.60404	0.000104191	0.859933	F	Down in Male	p3h1
ENSXMAG00000004042	0.890295	0.00210472	0.948293	0.000433914	-0.0579983	Both	Both	tbc1d10ab
ENSXMAG00000030000	-0.315943	0.447281	-1.6037	4e-10	1.28776	F	Down in Male	gfap
ENSXMAG00000004046	0.444961	0.262677	0.69125	0.0209283	-0.24629	Both	Both	klhl32
ENSXMAG00000023980	-0.833539	0.0227888	-1.60339	2.46e-07	0.769852	F	Down in Male	zcchc14
ENSXMAG00000000807	-0.837934	0.223732	-1.60002	0.00205497	0.76209	F	Down in Male	COL6A6
ENSXMAG00000004055	-0.642366	0.119741	-1.09396	0.000914368	0.451596	Both	Both	fstl1b
ENSXMAG00000019985	-0.617695	0.625181	-1.59961	0.0339976	0.981917	F	Down in Male	NANOS1
ENSXMAG00000006967	-0.657033	0.582383	-1.59892	0.0327834	0.941887	F	Down in Male	mkxb
ENSXMAG00000004074	-0.410969	0.445051	-0.821987	0.0247191	0.411018	Both	Both	ccdc3b
ENSXMAG00000004086	-0.887078	0.210178	-1.16707	0.0351385	0.279987	Both	Both	cpne5b
ENSXMAG00000000241	-0.751958	0.139198	-1.59885	4.8e-05	0.846892	F	Down in Male	dpysl4
ENSXMAG00000019573	-0.85119	0.446656	-1.59766	0.0356797	0.746465	F	Down in Male	sox21b
ENSXMAG00000004092	0.875612	0.00111957	0.816839	0.00136308	0.0587733	Both	Both	serpinf2b
ENSXMAG00000004093	-0.574764	0.0588941	-0.939298	0.000197259	0.364534	Both	Both	bcl9
ENSXMAG00000029306	-0.364097	0.473062	-1.59593	3.95e-07	1.23183	F	Down in Male	NA
ENSXMAG00000012963	-0.972406	0.0180312	-1.5947	7.18e-06	0.622297	F	Down in Male	colgalt2
ENSXMAG00000004120	-0.606738	0.0424001	-0.901969	0.000375098	0.295231	Both	Both	lrig1
ENSXMAG00000004122	-0.608052	0.0314556	-0.661263	0.00814233	0.0532105	Both	Both	NA
ENSXMAG00000016947	-0.710647	0.0652317	-1.59341	4.33e-07	0.882759	F	Down in Male	arf2b
ENSXMAG00000021552	-0.70162	0.420594	-1.58788	0.00712043	0.886255	F	Down in Male	prdm8b
ENSXMAG00000004136	-0.439281	0.335118	-0.693961	0.0378904	0.254679	Both	Both	dhx57
ENSXMAG00000004140	-1.85701	2.04e-11	-1.8526	1.85e-11	-0.00441145	Both	Both	mat2aa
ENSXMAG00000015901	-0.363531	0.726003	-1.58764	0.00396508	1.22411	F	Down in Male	GRIA2
ENSXMAG00000010483	-0.305338	0.701749	-1.5871	0.00014334	1.28176	F	Down in Male	ogna
ENSXMAG00000009355	-0.88518	0.0843634	-1.58251	0.000152545	0.697331	F	Down in Male	gxylt1b
ENSXMAG00000004159	0.59236	0.187955	0.984243	0.00486745	-0.391883	Both	Both	rassf6
ENSXMAG00000029052	-0.80519	0.240756	-1.58099	0.00223354	0.775801	F	Down in Male	loxl4
ENSXMAG00000004167	4.27108	1.23e-11	4.4911	2.07e-16	-0.220019	Both	Both	mpx
ENSXMAG00000004171	1.16993	0.0414385	1.06693	0.0385173	0.103	Both	Both	NA
ENSXMAG00000004179	0.352283	0.348433	0.736882	0.00539785	-0.384599	Both	Both	slc1a5
ENSXMAG00000004185	-0.97431	0.00302987	-1.27454	1.99e-05	0.300235	Both	Both	casq2
ENSXMAG00000004192	0.802925	0.0574878	0.912795	0.012739	-0.109871	Both	Both	NA
ENSXMAG00000004194	0.788447	0.0269392	1.0067	0.00122105	-0.218257	Both	Both	hck
ENSXMAG00000004209	-0.601877	0.0741369	-0.655873	0.023974	0.0539957	Both	Both	man1b1b
ENSXMAG00000015231	-1.02802	0.111108	-1.58064	0.00248803	0.552618	F	Down in Male	TM6SF1
ENSXMAG00000004214	-0.41275	0.375895	-0.702282	0.0346925	0.289532	Both	Both	pkn2
ENSXMAG00000004225	-0.975108	0.00532383	-1.3264	2.76e-05	0.351292	Both	Both	sox7
ENSXMAG00000004228	0.955685	0.000930058	1.14617	1.93e-05	-0.190485	Both	Both	dpp7
ENSXMAG00000009757	-0.978389	0.223732	-1.58062	0.0102413	0.602226	F	Down in Male	myo10l1
ENSXMAG00000001075	-1.00477	0.0453864	-1.57662	0.000185553	0.571843	F	Down in Male	acsl2
ENSXMAG00000004237	-1.53419	4.34e-08	-1.16338	3.32e-05	-0.370814	Both	Both	sema3d
ENSXMAG00000004239	-0.922891	0.0327112	-1.26513	0.000700925	0.342236	Both	Both	smad7
ENSXMAG00000002673	-0.86017	0.398636	-1.57516	0.0276944	0.714987	F	Down in Male	NA
ENSXMAG00000004244	-0.779555	0.00178539	-0.816757	0.000437908	0.0372024	Both	Both	ATP2A1
ENSXMAG00000027937	-2.44265	0.0414163	-1.57173	0.159464	-0.870919	M	Down in Female	NA
ENSXMAG00000004256	-0.635166	0.0194965	-0.76033	0.00158173	0.125164	Both	Both	2002-09-01
ENSXMAG00000004258	0.886881	0.00253869	1.05303	9.44e-05	-0.166153	Both	Both	chac1
ENSXMAG00000021114	-0.343826	0.827208	-1.56945	0.0484261	1.22562	F	Down in Male	MARCHF9
ENSXMAG00000020823	-2.12133	0.0185138	-1.56569	0.0581639	-0.555645	M	Down in Female	shox2
ENSXMAG00000004276	-1.01001	0.0841189	-1.43926	0.00323326	0.429244	Both	Both	sema5bb
ENSXMAG00000001169	-0.771966	0.0248722	-1.56203	6.37e-08	0.790062	F	Down in Male	tnfrsf19
ENSXMAG00000012715	-0.500974	0.35264	-1.56149	1.95e-05	1.06052	F	Down in Male	ebf3a
ENSXMAG00000019449	-0.611812	0.54847	-1.56097	0.0160037	0.949161	F	Down in Male	myadml2
ENSXMAG00000004285	0.556302	0.086635	0.811303	0.00245629	-0.255001	Both	Both	NA
ENSXMAG00000012495	-0.663743	0.216463	-1.55961	8.72e-05	0.89587	F	Down in Male	NA
ENSXMAG00000004289	-0.984857	0.00422934	-1.25138	5.75e-05	0.26652	Both	Both	eya4
ENSXMAG00000004290	0.488448	0.274261	0.89576	0.00673712	-0.407313	Both	Both	NA
ENSXMAG00000004292	-0.525665	0.0808909	-0.916345	0.000189844	0.39068	Both	Both	ANOS1
ENSXMAG00000004296	1.01528	0.0010793	0.88139	0.00300604	0.133894	Both	Both	pcmtd2a
ENSXMAG00000004307	0.531727	0.195452	0.830933	0.00965089	-0.299206	Both	Both	kpnb3
ENSXMAG00000004311	-0.713761	0.113478	-0.900842	0.0169395	0.18708	Both	Both	NA
ENSXMAG00000027772	-2.20196	0.000767822	-1.55909	0.0119937	-0.642866	M	Down in Female	sp5a
ENSXMAG00000004321	1.07443	0.0136423	1.21445	0.00185886	-0.140021	Both	Both	NA
ENSXMAG00000002860	-0.917016	0.377851	-1.55436	0.0370087	0.637348	F	Down in Male	mgat4c
ENSXMAG00000004331	-0.467813	0.255491	-0.779922	0.0124106	0.312109	Both	Both	CDPF1
ENSXMAG00000019206	-0.937318	0.00469895	-1.55432	1.22e-07	0.617	F	Down in Male	adgrl2b.1
ENSXMAG00000004339	0.882576	0.00214345	1.06658	5.37e-05	-0.184008	Both	Both	SGK1
ENSXMAG00000004345	0.440428	0.197896	0.613556	0.0236484	-0.173127	Both	Both	wwp1
ENSXMAG00000004349	0.749421	0.138754	1.17009	0.00383624	-0.420674	Both	Both	atg13
ENSXMAG00000004359	0.299801	0.433886	0.634238	0.0142591	-0.334437	Both	Both	hbs1l
ENSXMAG00000008960	-2.08987	2.37e-06	-1.55353	0.00032605	-0.536343	M	Down in Female	NA
ENSXMAG00000010878	-0.672609	0.150427	-1.55255	2.03e-05	0.879945	F	Down in Male	slc35d1a
ENSXMAG00000024162	-2.49303	0.00177911	-1.55081	0.0538686	-0.942225	M	Down in Female	NA
ENSXMAG00000004377	-0.638053	0.0447103	-0.8085	0.00315089	0.170446	Both	Both	creb3l2
ENSXMAG00000004378	0.925611	0.0613088	1.05345	0.0132768	-0.127839	Both	Both	ap4b1
ENSXMAG00000003252	-0.896978	0.019799	-1.55054	2.64e-06	0.653564	F	Down in Male	pcdh12
ENSXMAG00000013284	-0.661649	0.403724	-1.55047	0.00399625	0.888816	F	Down in Male	colgalt1
ENSXMAG00000004391	1.35604	0.0455195	0.940708	0.137493	0.41533	Both	Both	cpne3
ENSXMAG00000004403	0.451749	0.209298	0.764667	0.00532296	-0.312917	Both	Both	NA
ENSXMAG00000004405	0.637753	0.0949295	1.08998	0.000387795	-0.452229	Both	Both	NA
ENSXMAG00000004406	1.09979	0.00470037	1.37012	9.93e-05	-0.270331	Both	Both	PTK2B
ENSXMAG00000004409	-0.744061	0.096628	-1.04568	0.00450902	0.301615	Both	Both	adora2aa
ENSXMAG00000001535	-0.143509	0.904994	-1.55035	0.00238698	1.40684	F	Down in Male	cav3
ENSXMAG00000011850	-0.763086	0.101202	-1.55	2.73e-05	0.786915	F	Down in Male	arhgap35b
ENSXMAG00000007750	-0.891906	0.0771441	-1.54912	0.000166317	0.657218	F	Down in Male	emilin1a
ENSXMAG00000013993	-2.25688	2.23e-06	-1.54813	0.00136911	-0.708749	M	Down in Female	rhcga
ENSXMAG00000004451	1.77885	3.11e-05	1.96214	1.35e-06	-0.183288	Both	Both	NA
ENSXMAG00000004453	3.32671	6.05e-08	3.14561	1.2e-07	0.181106	Both	Both	NA
ENSXMAG00000004454	-0.68649	0.102153	-1.10771	0.00113435	0.421216	Both	Both	bcl6ab
ENSXMAG00000004457	-0.425687	0.50296	-0.92218	0.0263687	0.496493	Both	Both	pdgfab
ENSXMAG00000004460	-0.643974	0.0673228	-0.690863	0.0236366	0.0468891	Both	Both	FRMD4A
ENSXMAG00000018034	-0.683897	0.191936	-1.54652	8.69e-05	0.86262	F	Down in Male	si:ch211-51c14.1
ENSXMAG00000004468	-0.432427	0.204272	-0.671345	0.0113585	0.238919	Both	Both	EML6
ENSXMAG00000028360	-0.600001	0.464275	-1.54552	0.00362746	0.945519	F	Down in Male	RAMP1
ENSXMAG00000019215	-0.874142	0.00363758	-1.54519	5.38e-09	0.671048	F	Down in Male	sema5a
ENSXMAG00000004477	-0.523242	0.176293	-0.904923	0.00261335	0.381681	Both	Both	TTC28
ENSXMAG00000004478	-0.752604	0.372414	-1.18718	0.0492839	0.434577	Both	Both	fam78ba
ENSXMAG00000004493	0.629583	0.335486	1.01806	0.0333782	-0.38848	Both	Both	susd1
ENSXMAG00000004494	-0.663511	0.343102	-1.01208	0.0492606	0.348566	Both	Both	zgc:56235
ENSXMAG00000006213	-0.887295	0.0247001	-1.54471	4.53e-06	0.657418	F	Down in Male	nav3
ENSXMAG00000004500	-1.57445	0.0166103	-1.18124	0.0463375	-0.393203	Both	Both	NA
ENSXMAG00000012350	-0.415487	0.376562	-1.54322	6.55e-07	1.12774	F	Down in Male	tmc6a
ENSXMAG00000029482	-0.63382	0.520565	-1.54179	0.0150926	0.907969	F	Down in Male	zic1
ENSXMAG00000005236	-0.783505	0.367926	-1.54031	0.0121461	0.756806	F	Down in Male	HS3ST5
ENSXMAG00000010441	-0.836385	0.0872015	-1.53403	0.000100214	0.697643	F	Down in Male	vcla
ENSXMAG00000025064	-1.00806	0.00771167	-1.53186	4.17e-06	0.523798	F	Down in Male	mcama
ENSXMAG00000020390	-1.01129	3.76e-05	-1.53101	1.85e-11	0.51972	F	Down in Male	FZD7
ENSXMAG00000004536	0.897746	0.00201322	1.05754	7.61e-05	-0.159796	Both	Both	llph
ENSXMAG00000028853	-0.689467	0.14158	-1.52596	3.72e-05	0.836495	F	Down in Male	arxa
ENSXMAG00000004544	-0.530344	0.284888	-0.944223	0.010052	0.413879	Both	Both	smc2
ENSXMAG00000005990	-2.49031	5.97e-06	-1.5249	0.0053647	-0.965408	M	Down in Female	NA
ENSXMAG00000004550	2.34607	0.0160303	2.77904	0.00137791	-0.432969	Both	Both	NA
ENSXMAG00000004554	1.14206	8.57e-06	1.25251	4.05e-07	-0.110455	Both	Both	sdad1
ENSXMAG00000004563	-0.566724	0.0196475	-0.738242	0.000537544	0.171518	Both	Both	rcc2
ENSXMAG00000004564	-0.71938	0.0276691	-0.953812	0.000800812	0.234432	Both	Both	znf703
ENSXMAG00000015795	-0.280926	0.723342	-1.52371	0.000191095	1.24278	F	Down in Male	stmn1a
ENSXMAG00000004570	-2.04431	6.04e-09	-2.09236	2.58e-09	0.0480425	Both	Both	dct
ENSXMAG00000004575	0.888323	0.147615	1.27935	0.00943854	-0.391025	Both	Both	senp6a
ENSXMAG00000009528	0.124345	0.917122	-1.52334	0.00269931	1.64768	F	Down in Male	NA
ENSXMAG00000004577	-0.730637	0.0155795	-0.365726	0.229343	-0.364912	Both	Both	pim3
ENSXMAG00000004578	0.616754	0.0137338	0.756669	0.0006871	-0.139915	Both	Both	eif3s6ip
ENSXMAG00000002296	-0.919698	0.00863281	-1.52196	9.35e-07	0.602264	F	Down in Male	arl8
ENSXMAG00000004598	-1.13852	0.0491992	-1.48469	0.00272021	0.346171	Both	Both	SLC25A1
ENSXMAG00000004602	0.762933	0.04447	0.459398	0.206846	0.303535	Both	Both	cldn10b
ENSXMAG00000004609	-0.923933	0.040385	-0.745759	0.0708236	-0.178173	Both	Both	cdh23
ENSXMAG00000004613	0.701002	0.0958794	0.828422	0.0189508	-0.12742	Both	Both	NA
ENSXMAG00000004615	0.526864	0.172823	0.649937	0.0383266	-0.123073	Both	Both	tbl1xr1b
ENSXMAG00000006563	-0.511702	0.498207	-1.52105	0.0016281	1.00935	F	Down in Male	b3galnt2
ENSXMAG00000025907	-0.970879	0.349896	-1.5209	0.0305101	0.550018	F	Down in Male	NA
ENSXMAG00000010477	-0.7368	0.406841	-1.52017	0.0134519	0.783373	F	Down in Male	gria1a
ENSXMAG00000017251	-0.928292	0.0155795	-1.518	6.02e-06	0.589705	F	Down in Male	NA
ENSXMAG00000004641	0.263287	0.570924	0.691454	0.0158438	-0.428166	Both	Both	itchb
ENSXMAG00000001701	-0.957562	0.0537022	-1.51693	0.000256887	0.559366	F	Down in Male	inka1a
ENSXMAG00000029664	-0.49741	0.442764	-1.51693	0.000449236	1.01952	F	Down in Male	chrdl2
ENSXMAG00000019301	-0.870698	0.41068	-1.51097	0.0405672	0.640268	F	Down in Male	stap2a
ENSXMAG00000004653	1.5149	1.63e-05	1.61218	2.01e-06	-0.0972785	Both	Both	si:ch73-21k16.5
ENSXMAG00000004655	-0.521107	0.0718267	-0.719474	0.00291752	0.198366	Both	Both	pfkpa
ENSXMAG00000004656	0.777599	0.155349	1.23144	0.00440803	-0.453843	Both	Both	cpt1b
ENSXMAG00000008434	-0.155757	0.9259	-1.50959	0.0391355	1.35383	F	Down in Male	lrfn5b
ENSXMAG00000004671	0.871387	0.00184786	1.04637	4.75e-05	-0.174984	Both	Both	dnaja3a
ENSXMAG00000008174	-2.21593	0.000145438	-1.5089	0.00895761	-0.707028	M	Down in Female	TNNI1
ENSXMAG00000004674	0.748309	0.0514971	1.14559	0.000381386	-0.397284	Both	Both	rbl2
ENSXMAG00000029666	-0.756726	0.164522	-1.50651	0.000341842	0.749788	F	Down in Male	ctnnbip1
ENSXMAG00000009384	-0.471103	0.371872	-1.50535	1.91e-05	1.03424	F	Down in Male	lrrc17
ENSXMAG00000003769	-0.76593	0.0360807	-1.50525	7.62e-07	0.739319	F	Down in Male	LIX1L
ENSXMAG00000016314	-0.77337	0.119918	-1.50471	0.000123032	0.731338	F	Down in Male	vgll3
ENSXMAG00000004685	-2.53405	4.12e-07	-2.53585	8.79e-08	0.00179814	Both	Both	esrrgb
ENSXMAG00000007279	-0.00986875	0.997149	-1.50455	0.0325903	1.49468	F	Down in Male	trim46a
ENSXMAG00000004695	-0.716448	0.0131527	-1.03962	4.03e-05	0.32317	Both	Both	pdzrn3b
ENSXMAG00000004697	0.815224	0.0180293	0.428253	0.212013	0.386972	Both	Both	acadl
ENSXMAG00000026533	-0.724503	0.0986139	-1.50419	1.9e-05	0.779685	F	Down in Male	NA
ENSXMAG00000005889	-0.771086	0.187095	-1.49597	0.000827969	0.724883	F	Down in Male	hspe1
ENSXMAG00000004705	0.541193	0.0553625	0.591036	0.0163239	-0.0498432	Both	Both	eif3bb
ENSXMAG00000016769	-0.683706	0.438548	-1.49582	0.0116818	0.812113	F	Down in Male	thsd7aa
ENSXMAG00000004714	-0.816322	0.0633325	-0.857704	0.025382	0.0413816	Both	Both	NA
ENSXMAG00000001096	-2.47736	9.18e-10	-1.49423	0.000319117	-0.983138	M	Down in Female	cdkn1a
ENSXMAG00000006844	-0.833562	0.191936	-1.49388	0.00236474	0.660319	F	Down in Male	hmgb1b
ENSXMAG00000004749	-1.32695	1.82e-06	-1.35214	6.27e-07	0.0251838	Both	Both	bcl11ab
ENSXMAG00000004754	-0.43658	0.46826	-0.826485	0.042643	0.389905	Both	Both	nuak1b
ENSXMAG00000004761	0.73395	0.00210472	0.565458	0.0139085	0.168493	Both	Both	eif6
ENSXMAG00000000798	-0.305565	0.726754	-1.49284	0.00120644	1.18727	F	Down in Male	sall3b
ENSXMAG00000012409	-0.902686	0.000179629	-1.49262	1.16e-11	0.58993	F	Down in Male	dpysl3
ENSXMAG00000011602	-0.680131	0.0384267	-1.4909	3.22e-08	0.81077	F	Down in Male	kirrel1a
ENSXMAG00000004786	0.873586	0.00788648	1.24495	2.04e-05	-0.371368	Both	Both	exosc5
ENSXMAG00000017955	-0.531576	0.432628	-1.48889	0.00107447	0.957319	F	Down in Male	NA
ENSXMAG00000004791	0.458634	0.294323	0.904646	0.00448042	-0.446012	Both	Both	NA
ENSXMAG00000012327	-2.16303	1.58e-07	-1.48812	0.000334929	-0.674913	M	Down in Female	RSBN1
ENSXMAG00000026465	-0.754591	0.0566405	-1.48779	5e-06	0.733195	F	Down in Male	kcnj11
ENSXMAG00000008580	-0.340043	0.662134	-1.48738	0.000469221	1.14734	F	Down in Male	mrc2
ENSXMAG00000004801	1.19275	0.040878	1.60789	0.00129252	-0.415134	Both	Both	NA
ENSXMAG00000004805	-0.790883	0.000983487	-0.665151	0.00385456	-0.125733	Both	Both	ppp1r13l
ENSXMAG00000019728	-2.06633	0.0438387	-1.48677	0.10973	-0.579569	M	Down in Female	adrb1
ENSXMAG00000023644	-0.683622	0.520527	-1.48554	0.0307142	0.801916	F	Down in Male	si:ch211-66e2.5
ENSXMAG00000004819	0.674591	0.040878	1.01244	0.000294931	-0.337848	Both	Both	vsir
ENSXMAG00000015243	-0.828272	0.361227	-1.48553	0.0212613	0.657258	F	Down in Male	NA
ENSXMAG00000004825	-0.668547	0.0394794	-0.678448	0.0174286	0.00990122	Both	Both	ro60
ENSXMAG00000004827	-0.556072	0.0475523	-0.614504	0.0119709	0.0584326	Both	Both	rnps1
ENSXMAG00000004832	0.364627	0.358254	0.741404	0.00764955	-0.376777	Both	Both	TMC7
ENSXMAG00000004836	-0.43428	0.147628	-0.809856	0.000522283	0.375575	Both	Both	hmgn6
ENSXMAG00000004839	1.03495	0.000370253	1.36262	4.19e-07	-0.327663	Both	Both	dennd2da
ENSXMAG00000004846	1.4102	9.11e-05	1.72007	4.29e-07	-0.309868	Both	Both	naga
ENSXMAG00000013222	-0.76577	0.298847	-1.48181	0.00591082	0.716043	F	Down in Male	GHRHR
ENSXMAG00000002724	-0.645857	0.197016	-1.47945	8.25e-05	0.833594	F	Down in Male	tmtc2a
ENSXMAG00000004856	-2.02422	1.72e-11	-2.07888	1.79e-12	0.0546575	Both	Both	col28a2a
ENSXMAG00000009144	-0.283157	0.847401	-1.47921	0.0379277	1.19605	F	Down in Male	NA
ENSXMAG00000004869	0.434647	0.473062	0.856636	0.0348221	-0.421989	Both	Both	NA
ENSXMAG00000004873	1.16445	0.000933786	0.815639	0.0184581	0.348806	Both	Both	NA
ENSXMAG00000020818	-0.207861	0.872469	-1.47908	0.0150858	1.27122	F	Down in Male	rdh12
ENSXMAG00000004878	0.522525	0.100319	0.865807	0.000792118	-0.343282	Both	Both	pcgf5a
ENSXMAG00000012113	-0.388103	0.481963	-1.47798	1.78e-05	1.08988	F	Down in Male	fat3a
ENSXMAG00000004848	-4.45298	0.00337314	-1.47543	0.281883	-2.97754	M	Down in Female	rgs1
ENSXMAG00000004700	-0.478559	0.658862	-1.47338	0.0167726	0.994822	F	Down in Male	NA
ENSXMAG00000004899	0.725465	0.0112516	0.783158	0.00247123	-0.0576931	Both	Both	slc30a6
ENSXMAG00000004902	0.316607	0.43444	0.655249	0.0169395	-0.338642	Both	Both	ubr3
ENSXMAG00000004903	-0.913765	0.038183	-0.477224	0.271007	-0.436541	Both	Both	sult6b1
ENSXMAG00000022947	-0.82512	0.0151475	-1.47261	4.49e-07	0.647487	F	Down in Male	tmeff1a
ENSXMAG00000004910	-1.54517	2.13e-09	-2.02177	6.54e-16	0.476597	Both	Both	tyrp1a
ENSXMAG00000029859	-0.820649	0.0217951	-1.47253	1.61e-06	0.651882	F	Down in Male	tm4sf18
ENSXMAG00000004923	-0.439292	0.469371	-0.892392	0.0280427	0.4531	Both	Both	hnrpkl
ENSXMAG00000024936	-0.740118	0.495449	-1.47131	0.0435445	0.731193	F	Down in Male	NA
ENSXMAG00000004952	2.30119	0.000379065	1.95067	0.00218706	0.350519	Both	Both	NA
ENSXMAG00000006446	-0.749785	0.0359068	-1.47115	7.67e-07	0.72137	F	Down in Male	VIT
ENSXMAG00000001165	-0.842742	0.429591	-1.46843	0.0391601	0.625693	F	Down in Male	ved
ENSXMAG00000015953	-0.647658	0.24464	-1.46561	0.00033128	0.817956	F	Down in Male	NA
ENSXMAG00000004974	-0.743093	0.0850423	-0.813379	0.0272239	0.0702852	Both	Both	xpr1b
ENSXMAG00000004975	-0.22312	0.660692	-0.62154	0.0337708	0.398419	Both	Both	stoml2
ENSXMAG00000010862	-0.501746	0.685215	-1.4653	0.0353289	0.963551	F	Down in Male	NA
ENSXMAG00000000435	-0.614855	0.274163	-1.465	0.000300521	0.850141	F	Down in Male	hoxd3a
ENSXMAG00000011759	-0.760627	0.253082	-1.46475	0.0030561	0.704127	F	Down in Male	cd99l2
ENSXMAG00000005001	3.10923	2.93e-25	3.11941	1.52e-25	-0.0101782	Both	Both	b2m
ENSXMAG00000028900	-0.625022	0.392031	-1.46087	0.00355601	0.835852	F	Down in Male	sparcl2
ENSXMAG00000026894	-0.169106	0.91114	-1.46045	0.026843	1.29134	F	Down in Male	NA
ENSXMAG00000029013	-0.777464	0.146175	-1.4601	0.000480857	0.682632	F	Down in Male	ppp2r3a
ENSXMAG00000010444	-0.447345	0.414322	-1.46005	4.05e-05	1.01271	F	Down in Male	jph1a
ENSXMAG00000005023	1.1579	0.000489434	1.52164	7.88e-07	-0.363738	Both	Both	NA
ENSXMAG00000016699	-0.696042	0.107556	-1.46001	2.13e-05	0.763967	F	Down in Male	scube3
ENSXMAG00000005793	-0.626432	0.213559	-1.45911	0.000100666	0.832679	F	Down in Male	wnt9a
ENSXMAG00000005036	0.924531	0.0105831	1.2235	0.000138503	-0.298973	Both	Both	NA
ENSXMAG00000010379	-0.0339208	0.981466	-1.45903	0.00309017	1.42511	F	Down in Male	gpd1b
ENSXMAG00000005046	0.562117	0.110937	0.83038	0.00373791	-0.268263	Both	Both	MARF1
ENSXMAG00000005050	0.551343	0.191943	0.922901	0.00469447	-0.371558	Both	Both	cybrd1
ENSXMAG00000014520	-0.804838	0.281243	-1.45843	0.00849953	0.653593	F	Down in Male	map3k9
ENSXMAG00000005063	-1.1954	0.00691021	-1.43579	0.000291048	0.240389	Both	Both	MAMDC2
ENSXMAG00000003979	-0.383143	0.66603	-1.45755	0.00305894	1.07441	F	Down in Male	zgc:113337
ENSXMAG00000005068	-2.90594	0.0348768	-2.60015	0.0371259	-0.30579	Both	Both	bmp10l
ENSXMAG00000005072	-0.26882	0.647878	-0.683402	0.0472662	0.414582	Both	Both	arhgef39
ENSXMAG00000005083	0.79692	0.0340945	1.00061	0.00218972	-0.203685	Both	Both	NA
ENSXMAG00000005084	1.97043	0.000229012	1.67976	0.00122211	0.290672	Both	Both	NA
ENSXMAG00000005086	0.903651	0.00666504	0.792993	0.0109899	0.110658	Both	Both	mkrn1
ENSXMAG00000005091	0.659404	0.0386683	0.972935	0.00033128	-0.31353	Both	Both	NA
ENSXMAG00000008306	-0.793798	0.04178	-1.45427	7.83e-06	0.66047	F	Down in Male	epha4l
ENSXMAG00000005107	0.772426	0.00551856	0.658847	0.0119455	0.113579	Both	Both	spg11
ENSXMAG00000012632	-0.429261	0.587335	-1.45236	0.00208415	1.0231	F	Down in Male	adam12
ENSXMAG00000005118	-1.47395	0.0841854	-1.63224	0.0235478	0.15829	Both	Both	dlx2a
ENSXMAG00000020066	-0.884116	0.125371	-1.452	0.00157136	0.567886	F	Down in Male	lrrn1
ENSXMAG00000017618	-0.440095	0.692416	-1.45178	0.0184581	1.01169	F	Down in Male	FBLN2
ENSXMAG00000005142	0.612692	0.189984	0.781708	0.036155	-0.169016	Both	Both	NA
ENSXMAG00000023765	-0.034248	0.978847	-1.45163	0.00132935	1.41738	F	Down in Male	FOXO3
ENSXMAG00000005149	1.7557	0.0193981	1.89071	0.00505617	-0.135013	Both	Both	NA
ENSXMAG00000005153	-0.473295	0.0821571	-0.743075	0.000869885	0.26978	Both	Both	slc44a2
ENSXMAG00000030079	-0.835357	0.111399	-1.45135	0.00050681	0.615989	F	Down in Male	hoxb2a
ENSXMAG00000005165	0.526098	0.294905	0.864897	0.0206241	-0.338799	Both	Both	stat5a
ENSXMAG00000013436	-0.64293	0.237899	-1.45117	0.000298541	0.808245	F	Down in Male	nr2f5
ENSXMAG00000004363	-0.781703	0.0980908	-1.44926	0.000149486	0.667554	F	Down in Male	creb3l1
ENSXMAG00000005184	1.39734	0.00961489	1.44822	0.00316449	-0.0508855	Both	Both	NA
ENSXMAG00000005191	0.137959	0.811593	0.631525	0.0299582	-0.493566	Both	Both	UBXN4
ENSXMAG00000001289	-0.648793	0.133989	-1.44898	1.62e-05	0.800187	F	Down in Male	MTSS1
ENSXMAG00000029568	-0.703738	0.123277	-1.44864	5.24e-05	0.744906	F	Down in Male	NA
ENSXMAG00000016034	-2.39686	1.57e-06	-1.44738	0.00432469	-0.949476	M	Down in Female	elovl6l
ENSXMAG00000005209	0.79928	0.0260712	1.15019	0.000206585	-0.350909	Both	Both	itgb2
ENSXMAG00000026934	-0.737902	0.204272	-1.44629	0.00106993	0.708391	F	Down in Male	pcdh18a
ENSXMAG00000021692	-0.659943	0.185944	-1.4459	0.000125342	0.785962	F	Down in Male	GAS2
ENSXMAG00000005227	-0.569011	0.0838955	-0.659868	0.0180252	0.090857	Both	Both	notch1a
ENSXMAG00000019722	-0.502365	0.543749	-1.4457	0.00498065	0.943335	F	Down in Male	paqr8
ENSXMAG00000027827	-0.667082	0.190048	-1.44436	0.000188584	0.777282	F	Down in Male	NA
ENSXMAG00000005242	0.908346	0.131387	1.16279	0.0202143	-0.254445	Both	Both	NA
ENSXMAG00000005846	-2.14793	0.00184786	-1.44147	0.031894	-0.706458	M	Down in Female	NA
ENSXMAG00000005245	1.44698	0.0854693	1.61374	0.0262532	-0.166761	Both	Both	NA
ENSXMAG00000013411	-2.09847	9.7e-12	-1.44052	5.12e-06	-0.657953	M	Down in Female	TNNI2
ENSXMAG00000005265	-0.921398	0.0411848	-0.784098	0.0526418	-0.1373	Both	Both	exosc2
ENSXMAG00000005270	0.833342	0.0449689	1.07929	0.00247042	-0.245952	Both	Both	serinc1
ENSXMAG00000013279	-0.463554	0.584929	-1.43887	0.00473455	0.97532	F	Down in Male	pgls
ENSXMAG00000011650	-0.214121	0.879518	-1.43869	0.0282689	1.22457	F	Down in Male	nme4
ENSXMAG00000001870	-0.660357	0.24124	-1.43781	0.000552306	0.777451	F	Down in Male	atic
ENSXMAG00000005280	-1.34446	0.000787458	-1.63542	1.04e-05	0.290953	Both	Both	crip2l
ENSXMAG00000005288	0.847972	0.0102345	1.08373	0.000233329	-0.235761	Both	Both	NA
ENSXMAG00000005292	-0.971268	0.0155795	-1.42962	3.65e-05	0.458349	Both	Both	NA
ENSXMAG00000005293	0.586674	0.10786	0.664424	0.0307518	-0.0777503	Both	Both	nus1
ENSXMAG00000005295	0.708349	0.123505	1.17447	0.001423	-0.466117	Both	Both	smpdl3a
ENSXMAG00000005298	0.803666	0.051335	1.21049	0.000482707	-0.406826	Both	Both	cgrrf1
ENSXMAG00000008488	-0.519403	0.343654	-1.43551	0.000150853	0.916106	F	Down in Male	ADAMTSL1
ENSXMAG00000005315	-0.560752	0.0993258	-0.680846	0.0169576	0.120095	Both	Both	grk4
ENSXMAG00000023651	-0.138161	0.936134	-1.43534	0.0497357	1.29718	F	Down in Male	cnih3
ENSXMAG00000005318	-1.02154	0.00287013	-0.758768	0.0214765	-0.262774	Both	Both	itgb5
ENSXMAG00000012871	-0.804114	0.0440252	-1.43355	1.72e-05	0.629441	F	Down in Male	PORCN
ENSXMAG00000005343	-0.270788	0.632583	-0.708879	0.0346434	0.438091	Both	Both	scube1
ENSXMAG00000000321	-0.229733	0.747381	-1.42957	6.23e-05	1.19983	F	Down in Male	casq1a
ENSXMAG00000005362	-1.51081	0.0414026	-1.57179	0.0154452	0.0609811	Both	Both	KHDRBS3
ENSXMAG00000005372	-1.52341	8.26e-07	-1.08461	0.000484726	-0.438806	Both	Both	tbx3a
ENSXMAG00000010668	-0.58663	0.15157	-1.42815	5.05e-06	0.841522	F	Down in Male	NA
ENSXMAG00000011583	-0.433276	0.441186	-1.42793	7.75e-05	0.994654	F	Down in Male	tmem182a
ENSXMAG00000002233	-0.574146	0.491688	-1.42682	0.00840015	0.852675	F	Down in Male	pdgfc
ENSXMAG00000006302	-0.45184	0.688595	-1.42461	0.0263086	0.972769	F	Down in Male	uck2a
ENSXMAG00000000500	-0.675616	0.207371	-1.42381	0.000431268	0.748199	F	Down in Male	stim2b
ENSXMAG00000005405	1.52317	0.00144312	1.48922	0.000950146	0.033945	Both	Both	NA
ENSXMAG00000001517	-0.77109	0.3143	-1.42365	0.0108243	0.652559	F	Down in Male	neurod1
ENSXMAG00000005408	1.13337	0.000317142	1.21466	4.25e-05	-0.0812981	Both	Both	wu:fj29h11
ENSXMAG00000026628	-0.620728	0.193269	-1.42299	7.19e-05	0.802257	F	Down in Male	tecra
ENSXMAG00000027237	-0.740583	0.106762	-1.42199	0.000136958	0.68141	F	Down in Male	NA
ENSXMAG00000028516	-0.268306	0.752131	-1.42091	0.00109128	1.15261	F	Down in Male	sox6
ENSXMAG00000005424	-0.771651	0.131387	-1.2448	0.00249145	0.473154	Both	Both	st8sia1
ENSXMAG00000005434	0.638459	0.134207	0.822514	0.0191072	-0.184055	Both	Both	trpv1
ENSXMAG00000005436	0.75102	0.000958427	0.823921	0.000103393	-0.0729011	Both	Both	gpn1
ENSXMAG00000002145	-0.870947	0.0155018	-1.41778	6.44e-06	0.54683	F	Down in Male	MFSD3
ENSXMAG00000005444	-0.812769	0.00691021	-1.30081	9.3e-07	0.488041	Both	Both	prrx1b
ENSXMAG00000005446	-0.329819	0.515953	-0.721291	0.0291168	0.391472	Both	Both	mtap
ENSXMAG00000005450	-2.41226	4.24e-08	-2.5113	8.77e-09	0.0990349	Both	Both	fam222ba
ENSXMAG00000025233	-0.703467	0.406702	-1.41723	0.0130071	0.713763	F	Down in Male	olfm3a
ENSXMAG00000005466	-0.769515	0.000249206	-0.668096	0.0010228	-0.101419	Both	Both	flot2a
ENSXMAG00000005475	-0.64936	0.128434	-0.787586	0.0255883	0.138227	Both	Both	zeb1b
ENSXMAG00000008514	-0.197372	0.819605	-1.41604	0.000589069	1.21867	F	Down in Male	NA
ENSXMAG00000026192	-0.888203	0.241023	-1.41376	0.0157472	0.525555	F	Down in Male	celf5a
ENSXMAG00000005760	-0.68413	0.116123	-1.41339	3.52e-05	0.729264	F	Down in Male	si:ch211-288d18.1
ENSXMAG00000005492	1.06357	0.00247552	0.915281	0.00582451	0.148291	Both	Both	tmem141
ENSXMAG00000012040	-0.704337	0.0355675	-1.41297	4.58e-07	0.708636	F	Down in Male	gnb2
ENSXMAG00000005516	0.788818	0.014662	0.883723	0.00228656	-0.0949044	Both	Both	igf2r
ENSXMAG00000027329	-0.797696	0.0334342	-1.41165	7.79e-06	0.613953	F	Down in Male	NA
ENSXMAG00000000354	-0.579298	0.325862	-1.40859	0.000641392	0.829288	F	Down in Male	pcolcea
ENSXMAG00000005525	-0.620003	0.0427891	-0.557423	0.0431586	-0.0625804	Both	Both	vcam1b
ENSXMAG00000005531	1.87178	0.000690084	1.80678	0.00072643	0.0649941	Both	Both	spic
ENSXMAG00000005532	1.19485	0.0155795	1.0524	0.0215329	0.142456	Both	Both	glb1
ENSXMAG00000005543	-1.64835	0.0203614	-1.36938	0.0324519	-0.278967	Both	Both	xkr8.3
ENSXMAG00000005550	-1.07231	0.00220676	-1.03609	0.00154455	-0.0362289	Both	Both	myo19
ENSXMAG00000005556	-0.50431	0.274261	-0.920598	0.00706894	0.416289	Both	Both	slc22a2
ENSXMAG00000024209	-0.596586	0.183303	-1.40759	3.58e-05	0.811008	F	Down in Male	ecel1
ENSXMAG00000005569	1.17695	0.00746945	0.874554	0.0372915	0.3024	Both	Both	slc22a2
ENSXMAG00000005197	-0.660942	0.0511091	-1.40685	3.44e-07	0.745912	F	Down in Male	MARCKS
ENSXMAG00000005572	-1.16169	0.000232502	-1.5209	2.12e-07	0.359204	Both	Both	vangl2
ENSXMAG00000005575	1.29515	0.0687419	1.42026	0.0209772	-0.125112	Both	Both	znhit3
ENSXMAG00000005587	-0.763255	0.0426443	-0.892627	0.00620777	0.129372	Both	Both	tmtc2b
ENSXMAG00000008345	-0.718357	0.101056	-1.40127	6.6e-05	0.682908	F	Down in Male	fgf18a
ENSXMAG00000022293	-0.485869	0.468726	-1.39986	0.00119536	0.91399	F	Down in Male	NA
ENSXMAG00000027219	-0.858761	0.291064	-1.3991	0.0197723	0.54034	F	Down in Male	ccdc3a
ENSXMAG00000022605	-0.419456	0.674352	-1.39587	0.0132866	0.976415	F	Down in Male	zgc:198371
ENSXMAG00000017997	-0.52543	0.404801	-1.39579	0.000848908	0.870363	F	Down in Male	IGSF9B
ENSXMAG00000005622	1.64288	2.08e-05	1.76216	2.06e-06	-0.119286	Both	Both	ggt1b
ENSXMAG00000005641	0.703117	0.0274582	0.795322	0.00484143	-0.0922055	Both	Both	NA
ENSXMAG00000002868	0.0430911	0.978847	-1.39512	0.0164283	1.43821	F	Down in Male	si:dkey-84j12.1
ENSXMAG00000028046	-0.0675701	0.963109	-1.39207	0.0124136	1.3245	F	Down in Male	zgc:174895
ENSXMAG00000005651	-0.823091	0.100142	-0.944236	0.0255883	0.121146	Both	Both	rgs5a
ENSXMAG00000005666	-0.229024	0.645509	-0.61453	0.0344755	0.385506	Both	Both	si:ch211-1e14.1
ENSXMAG00000005669	0.447201	0.312174	0.775402	0.0167128	-0.328201	Both	Both	GOT1
ENSXMAG00000005682	0.782233	0.22123	1.18571	0.0169991	-0.403478	Both	Both	fabp2
ENSXMAG00000002185	-0.816213	0.0145786	-1.39037	1.53e-06	0.574154	F	Down in Male	ror1
ENSXMAG00000001461	-0.493036	0.602723	-1.38952	0.012767	0.896488	F	Down in Male	si:ch211-212k18.5
ENSXMAG00000005699	0.567003	0.098129	0.716899	0.0122784	-0.149896	Both	Both	tbxas1
ENSXMAG00000005703	-0.365964	0.326093	-0.833002	0.00146573	0.467038	Both	Both	rapgef1b
ENSXMAG00000010834	-0.517919	0.322537	-1.38932	0.000163636	0.871403	F	Down in Male	col14a1a
ENSXMAG00000005705	1.78862	1.59e-05	1.89966	2.1e-06	-0.111042	Both	Both	NA
ENSXMAG00000005706	2.49609	3.56e-08	2.54329	1.2e-08	-0.0472041	Both	Both	slc26a3.1
ENSXMAG00000005708	1.05601	0.195452	1.49223	0.0222615	-0.43622	Both	Both	NA
ENSXMAG00000005710	1.62469	6.51e-06	1.89861	4.32e-08	-0.273928	Both	Both	slc22a7b.1
ENSXMAG00000005711	-0.796826	0.00599904	-1.16471	6.32e-06	0.367887	Both	Both	egfl7
ENSXMAG00000005714	-0.799105	0.0203238	-0.778128	0.0128215	-0.0209767	Both	Both	NA
ENSXMAG00000003259	-0.325306	0.730915	-1.38725	0.0056138	1.06194	F	Down in Male	calr
ENSXMAG00000005728	-0.660708	0.200762	-0.83146	0.0481087	0.170752	Both	Both	pappaa
ENSXMAG00000005731	-0.517669	0.16508	-0.753108	0.0110839	0.235439	Both	Both	hells
ENSXMAG00000005747	-0.968216	0.099898	-1.00252	0.0468117	0.0343067	Both	Both	FAM135B
ENSXMAG00000005750	0.666342	0.00451504	0.642978	0.00318406	0.0233638	Both	Both	cct4
ENSXMAG00000029273	-0.882628	0.262677	-1.38703	0.0213193	0.504403	F	Down in Male	NA
ENSXMAG00000005772	-0.899259	0.196557	-1.19611	0.0304223	0.296852	Both	Both	cntn4
ENSXMAG00000028526	-0.231112	0.851826	-1.38479	0.018869	1.15368	F	Down in Male	smyd2a
ENSXMAG00000028216	-0.702421	0.00487185	-1.38471	1.58e-10	0.682293	F	Down in Male	cacnb1
ENSXMAG00000005783	0.606556	0.0395532	0.481156	0.0756533	0.1254	Both	Both	rubcn
ENSXMAG00000005784	0.550394	0.095574	0.63994	0.0209517	-0.0895452	Both	Both	nt5c2a
ENSXMAG00000014478	-0.796163	0.20473	-1.38139	0.00536798	0.585225	F	Down in Male	foxo6a
ENSXMAG00000005789	-1.10145	0.204136	-1.48103	0.0309395	0.379581	Both	Both	wnt3a
ENSXMAG00000005790	-0.811058	0.0252915	-0.524711	0.130358	-0.286347	Both	Both	xpo1a
ENSXMAG00000005791	0.343021	0.399216	0.762029	0.00585203	-0.419009	Both	Both	kyat1
ENSXMAG00000007679	-0.488456	0.413384	-1.38107	0.000540482	0.892619	F	Down in Male	slc2a11b
ENSXMAG00000005796	2.85699	0.0208341	2.38852	0.0454037	0.468475	Both	Both	NA
ENSXMAG00000005805	0.697145	0.212942	1.11034	0.0103772	-0.413195	Both	Both	snap47
ENSXMAG00000007084	0.481406	0.641128	-1.38061	0.0261291	1.86202	F	Down in Male	dclk1b
ENSXMAG00000027459	-0.314117	0.802581	-1.38031	0.0350585	1.06619	F	Down in Male	cacng4a
ENSXMAG00000026895	-0.564283	0.237708	-1.37964	8.15e-05	0.815359	F	Down in Male	sh3pxd2b
ENSXMAG00000005816	-0.905409	0.334622	-1.36454	0.0496251	0.459136	Both	Both	cdh22
ENSXMAG00000014088	-0.355125	0.73925	-1.37873	0.0153059	1.02361	F	Down in Male	si:ch211-257p13.3
ENSXMAG00000020912	-0.795798	0.00652038	-1.37666	7.18e-08	0.580858	F	Down in Male	NA
ENSXMAG00000011666	-0.620143	0.248519	-1.37583	0.000478941	0.755687	F	Down in Male	col6a1
ENSXMAG00000009620	-0.216771	0.85452	-1.3744	0.0157026	1.15763	F	Down in Male	eda
ENSXMAG00000005834	0.684782	0.0076844	0.885264	0.000110691	-0.200482	Both	Both	zzef1
ENSXMAG00000005838	-0.422382	0.313151	-0.915241	0.00214433	0.492859	Both	Both	EPHB3
ENSXMAG00000010628	-2.13764	3.73e-08	-1.37255	0.000614255	-0.765083	M	Down in Female	slc43a2b
ENSXMAG00000009630	-0.828549	0.130688	-1.3704	0.00171253	0.541855	F	Down in Male	NA
ENSXMAG00000005605	-0.569852	0.351878	-1.36851	0.00125676	0.798656	F	Down in Male	vgll2a
ENSXMAG00000000955	-0.853748	0.182208	-1.36801	0.00688803	0.514259	F	Down in Male	NA
ENSXMAG00000002252	-2.35927	2.36e-14	-1.36646	2.26e-05	-0.992814	M	Down in Female	mrc1a
ENSXMAG00000005859	1.68031	0.000556329	1.86711	4.46e-05	-0.186803	Both	Both	znfx1
ENSXMAG00000007114	-0.208358	0.870427	-1.36488	0.0233915	1.15652	F	Down in Male	postnb
ENSXMAG00000005863	1.77038	0.0106372	1.3152	0.0465841	0.455183	Both	Both	NA
ENSXMAG00000005875	0.894301	0.00155341	1.12533	1.48e-05	-0.231025	Both	Both	mdh1aa
ENSXMAG00000023664	-0.649644	0.185511	-1.3648	0.000216584	0.715156	F	Down in Male	NA
ENSXMAG00000024712	-0.624618	0.33909	-1.363	0.00317223	0.738379	F	Down in Male	mid1
ENSXMAG00000006054	-0.649188	0.412336	-1.36205	0.013121	0.712859	F	Down in Male	igsf9bb
ENSXMAG00000005890	0.607593	0.279048	0.886393	0.0383499	-0.2788	Both	Both	rbck1
ENSXMAG00000005891	-0.483509	0.429969	-0.902765	0.0320583	0.419257	Both	Both	hspd1
ENSXMAG00000005896	-1.08724	0.119931	-1.39772	0.0160037	0.310478	Both	Both	cntn3b
ENSXMAG00000005897	0.873147	0.0319058	0.893813	0.0139192	-0.0206662	Both	Both	adat3
ENSXMAG00000005904	1.28502	1.11e-05	1.24916	1e-05	0.0358603	Both	Both	pms1
ENSXMAG00000010115	-0.825187	0.196024	-1.36059	0.00607801	0.535406	F	Down in Male	cpa6
ENSXMAG00000005913	0.704405	0.0315878	0.393394	0.220302	0.311011	Both	Both	EEF1D
ENSXMAG00000005934	0.870684	0.0343158	1.22295	0.00051955	-0.352264	Both	Both	st7l
ENSXMAG00000019535	-2.06963	4.55e-08	-1.35935	0.000330498	-0.710284	M	Down in Female	gpr182
ENSXMAG00000013544	-2.04388	1.37e-06	-1.35825	0.00162459	-0.685633	M	Down in Female	si:dkey-21a6.5
ENSXMAG00000005951	1.31621	0.102961	1.60638	0.017475	-0.290167	Both	Both	SVIL
ENSXMAG00000005861	-0.213376	0.850224	-1.35811	0.0118845	1.14473	F	Down in Male	polr2h
ENSXMAG00000005957	1.56369	0.01872	1.2394	0.0464835	0.324288	Both	Both	alpi.2
ENSXMAG00000005965	-0.179711	0.658673	-0.611138	0.00774518	0.431427	Both	Both	lamc3
ENSXMAG00000009468	-0.664181	0.399974	-1.35767	0.0123342	0.693485	F	Down in Male	NA
ENSXMAG00000012321	-0.631559	0.347938	-1.35699	0.00415204	0.725432	F	Down in Male	adamts15a
ENSXMAG00000023984	-0.711544	0.0833216	-1.35518	5.13e-05	0.643634	F	Down in Male	chst11
ENSXMAG00000010364	-0.735258	0.102746	-1.35303	0.000172795	0.617774	F	Down in Male	NA
ENSXMAG00000026145	-0.816043	0.070385	-1.35191	0.000279607	0.535863	F	Down in Male	NA
ENSXMAG00000003700	-0.252579	0.740807	-1.34878	0.000601026	1.0962	F	Down in Male	smyd2b
ENSXMAG00000006011	-1.04439	0.000236893	-1.01939	0.000162494	-0.0250064	Both	Both	bmp6
ENSXMAG00000006013	-0.490219	0.207393	-0.788261	0.00887715	0.298043	Both	Both	ipo9
ENSXMAG00000010501	-0.528835	0.622983	-1.34842	0.0362588	0.819581	F	Down in Male	eogt
ENSXMAG00000006016	0.607044	0.0567502	0.721733	0.0084451	-0.114689	Both	Both	nfs1
ENSXMAG00000029677	-0.66161	0.121859	-1.34821	5.91e-05	0.686601	F	Down in Male	wasf1
ENSXMAG00000027065	-0.804222	0.410243	-1.34791	0.0446666	0.543685	F	Down in Male	NA
ENSXMAG00000006044	-0.536959	0.443869	-1.0249	0.033465	0.487944	Both	Both	camsap2a
ENSXMAG00000006045	-1.15852	0.00730222	-1.60267	3.07e-05	0.444144	Both	Both	tgm1l1
ENSXMAG00000016766	-0.719239	0.156003	-1.34755	0.000649051	0.628308	F	Down in Male	agtpbp1
ENSXMAG00000016798	-0.768256	0.0110074	-1.34743	2.47e-07	0.579171	F	Down in Male	pcdh18b
ENSXMAG00000007844	-0.0940433	0.939185	-1.34532	0.0067879	1.25128	F	Down in Male	NA
ENSXMAG00000006066	-0.394499	0.10833	-0.69855	0.000383182	0.304051	Both	Both	cavin2b
ENSXMAG00000006071	-1.19285	0.0190946	-1.02371	0.0292167	-0.169145	Both	Both	evpla
ENSXMAG00000016525	-0.508687	0.536306	-1.34455	0.00939842	0.835863	F	Down in Male	flnca
ENSXMAG00000024351	-0.782623	0.0856118	-1.34332	0.000368348	0.560696	F	Down in Male	hoxd9a
ENSXMAG00000006088	0.87291	0.0235314	0.940613	0.00626079	-0.0677039	Both	Both	NA
ENSXMAG00000006091	-2.40167	1.18e-23	-2.28689	1.21e-21	-0.114784	Both	Both	hmgcs1
ENSXMAG00000007730	-0.600245	0.533313	-1.34103	0.0272066	0.740783	F	Down in Male	DLK1
ENSXMAG00000006099	-0.750095	0.0622353	-0.933021	0.00659831	0.182926	Both	Both	esama
ENSXMAG00000016072	-0.680369	0.182292	-1.34009	0.00059159	0.659718	F	Down in Male	lmnb1
ENSXMAG00000021147	0.0104826	0.996847	-1.33914	0.0280868	1.34962	F	Down in Male	NA
ENSXMAG00000006107	-0.764479	0.0190547	-0.90278	0.00182048	0.138301	Both	Both	luzp1
ENSXMAG00000006111	1.57572	3.86e-06	2.04405	3.74e-10	-0.468337	Both	Both	NA
ENSXMAG00000006112	0.431008	0.17643	0.713616	0.00410975	-0.282607	Both	Both	arhgap12a
ENSXMAG00000006113	-1.1175	0.00231297	-0.897176	0.0106209	-0.220323	Both	Both	ZNF423
ENSXMAG00000007527	-2.41156	0.00727812	-1.33836	0.121461	-1.0732	M	Down in Female	barx1
ENSXMAG00000018475	-3.42119	0.047261	-1.33709	0.447294	-2.0841	M	Down in Female	myh7l
ENSXMAG00000006119	0.900949	0.0447826	0.460926	0.29737	0.440022	Both	Both	fam210b
ENSXMAG00000006124	1.0472	0.00522661	1.18368	0.000549423	-0.136479	Both	Both	NA
ENSXMAG00000006126	-0.634097	0.0520872	-0.884128	0.00144754	0.250031	Both	Both	lpar1
ENSXMAG00000006128	-0.874397	0.163116	-1.32583	0.00777991	0.451434	Both	Both	pck2
ENSXMAG00000006130	-1.20726	0.0266017	-1.23225	0.0118623	0.0249849	Both	Both	st3gal8
ENSXMAG00000006133	0.761875	0.0188413	0.937741	0.00107447	-0.175866	Both	Both	slc38a4
ENSXMAG00000021120	-2.67511	1.08e-05	-1.33505	0.0350831	-1.34006	M	Down in Female	tnnc1a
ENSXMAG00000006148	0.898085	0.0744732	1.04415	0.014821	-0.146065	Both	Both	tango6
ENSXMAG00000006156	0.855423	0.0389025	0.756347	0.04369	0.099076	Both	Both	f2
ENSXMAG00000027946	-0.410923	0.459505	-1.33434	0.000165323	0.923412	F	Down in Male	fkbp1b
ENSXMAG00000008989	-0.141666	0.924069	-1.33349	0.039435	1.19183	F	Down in Male	ephb2a
ENSXMAG00000013542	-0.429528	0.442813	-1.33248	0.000232589	0.902952	F	Down in Male	antxr1d
ENSXMAG00000006174	0.883818	0.111926	0.990432	0.0348059	-0.106614	Both	Both	dcaf11
ENSXMAG00000004647	-0.576959	0.467085	-1.33165	0.0111665	0.754687	F	Down in Male	uggt2
ENSXMAG00000006178	0.444462	0.51358	0.934647	0.0355489	-0.490185	Both	Both	gmds
ENSXMAG00000000083	0.0777632	0.960603	-1.33158	0.0294323	1.40935	F	Down in Male	NA
ENSXMAG00000006184	-1.02736	0.0356249	-1.41738	0.000763397	0.39001	Both	Both	panx3
ENSXMAG00000006196	-0.298542	0.443529	-0.599148	0.0233965	0.300607	Both	Both	pabpn1
ENSXMAG00000002114	-0.534027	0.305942	-1.33104	0.000297073	0.797012	F	Down in Male	pfkmb
ENSXMAG00000006203	-0.992817	0.0260712	-0.566321	0.186681	-0.426495	Both	Both	foxf2b
ENSXMAG00000006208	0.85595	0.0652317	0.917783	0.0229297	-0.0618329	Both	Both	si:dkey-76k16.5
ENSXMAG00000006211	0.905481	0.00168136	0.988979	0.000227133	-0.0834987	Both	Both	NA
ENSXMAG00000021010	-0.452892	0.506184	-1.3305	0.00206773	0.877609	F	Down in Male	efcc1
ENSXMAG00000006227	0.823289	0.0105288	0.801655	0.00670911	0.0216341	Both	Both	slc23a1
ENSXMAG00000006234	-0.980123	0.0356894	-0.677143	0.121321	-0.30298	Both	Both	NA
ENSXMAG00000002579	0.00890758	0.997132	-1.3274	0.018138	1.33631	F	Down in Male	rcn3
ENSXMAG00000006241	0.809091	0.000698579	0.851334	0.000142627	-0.0422423	Both	Both	NA
ENSXMAG00000006797	-0.41835	0.50881	-1.32713	0.000800991	0.908777	F	Down in Male	mdkb
ENSXMAG00000006254	0.890469	0.0306532	0.981308	0.00677284	-0.0908394	Both	Both	oatx
ENSXMAG00000006257	0.585027	0.0641073	0.870422	0.000958216	-0.285395	Both	Both	csrp2
ENSXMAG00000006259	0.31923	0.432364	0.697657	0.0109505	-0.378427	Both	Both	prozb
ENSXMAG00000022292	-0.823193	0.0157429	-1.32588	7.52e-06	0.502683	F	Down in Male	cd276
ENSXMAG00000006273	-0.934435	0.0367493	-1.18412	0.00218944	0.249681	Both	Both	ism1
ENSXMAG00000008861	-0.713596	0.0454659	-1.32523	7.97e-06	0.611638	F	Down in Male	ncam1a
ENSXMAG00000006282	0.617712	0.0373883	0.323916	0.267644	0.293796	Both	Both	aars1
ENSXMAG00000006284	1.46293	2.19e-09	1.48797	8.03e-10	-0.0250433	Both	Both	ldlra
ENSXMAG00000006291	-0.509616	0.104686	-0.779197	0.00227127	0.269581	Both	Both	cpt2
ENSXMAG00000006296	-0.580954	0.0272196	-0.763957	0.000855324	0.183003	Both	Both	NRP1
ENSXMAG00000006052	-1.89662	0.000856376	-1.32506	0.0180208	-0.57156	M	Down in Female	prelid3b
ENSXMAG00000006308	-0.329099	0.390613	-0.661894	0.0127935	0.332794	Both	Both	jag1b
ENSXMAG00000006310	2.58588	5.59e-05	2.95282	8.9e-07	-0.36694	Both	Both	NA
ENSXMAG00000006314	1.14466	0.0160338	1.05236	0.0160379	0.092293	Both	Both	f7
ENSXMAG00000029411	-0.268091	0.731633	-1.32497	0.00117267	1.05688	F	Down in Male	c1qtnf6b
ENSXMAG00000006320	-0.672107	0.352545	-1.08361	0.0384342	0.411498	Both	Both	sdk1a
ENSXMAG00000005854	-0.684457	0.242632	-1.32285	0.00280715	0.638392	F	Down in Male	NA
ENSXMAG00000006338	-0.612346	0.196471	-1.07667	0.00310015	0.464326	Both	Both	ARID1B
ENSXMAG00000006342	0.746984	0.0132486	0.904907	0.000758681	-0.157923	Both	Both	NA
ENSXMAG00000006351	-0.473106	0.170621	-0.68491	0.013121	0.211804	Both	Both	scara5
ENSXMAG00000006356	-0.677667	0.00823731	-0.692551	0.00315101	0.0148841	Both	Both	gnpat
ENSXMAG00000013646	-0.709655	0.326	-1.32044	0.0115754	0.610783	F	Down in Male	nlgn2a
ENSXMAG00000006366	1.76205	0.00426071	1.89241	0.000847117	-0.130367	Both	Both	dusp27
ENSXMAG00000006746	-0.74268	0.191936	-1.3199	0.00263514	0.577224	F	Down in Male	frzb
ENSXMAG00000019464	-0.325493	0.79645	-1.31775	0.0433767	0.992256	F	Down in Male	KCNA3
ENSXMAG00000006374	0.879509	0.0193929	1.19446	0.000284419	-0.314952	Both	Both	lonp2
ENSXMAG00000001821	-0.388551	0.587914	-1.31732	0.00187089	0.928767	F	Down in Male	fn1a
ENSXMAG00000000363	-0.7279	0.0892096	-1.31719	0.000135612	0.58929	F	Down in Male	kdm6b
ENSXMAG00000006383	-0.568455	0.0562936	-0.609959	0.0184051	0.0415041	Both	Both	rbbp4
ENSXMAG00000006384	-0.694908	0.00474247	-0.823997	0.000233854	0.12909	Both	Both	KLF6
ENSXMAG00000006389	0.464727	0.427475	0.962237	0.0151973	-0.497509	Both	Both	pitrm1
ENSXMAG00000006390	0.586061	0.170113	0.996228	0.00276609	-0.410167	Both	Both	dnajc2
ENSXMAG00000006406	0.477098	0.400565	0.932998	0.0173701	-0.4559	Both	Both	psmc2
ENSXMAG00000006416	0.276219	0.461551	0.645272	0.00902463	-0.369053	Both	Both	SPAST
ENSXMAG00000006417	-0.912243	0.00113802	-0.698048	0.00981583	-0.214195	Both	Both	cry2
ENSXMAG00000006419	-0.448169	0.151042	-0.637637	0.0110787	0.189469	Both	Both	khdrbs1a
ENSXMAG00000006420	0.903067	0.00470037	0.986886	0.000760417	-0.0838192	Both	Both	cyldl
ENSXMAG00000006421	-1.37144	1.03e-05	-1.26332	3.4e-05	-0.108115	Both	Both	pfkpb
ENSXMAG00000025322	-0.0747995	0.957021	-1.31505	0.0199076	1.24025	F	Down in Male	NA
ENSXMAG00000006426	-0.559763	0.284488	-0.946324	0.0151308	0.386561	Both	Both	C11orf49
ENSXMAG00000006437	0.621301	0.356659	1.03854	0.030479	-0.417241	Both	Both	rhpn1
ENSXMAG00000006439	1.44657	0.00360559	1.65886	0.000261523	-0.212288	Both	Both	chm
ENSXMAG00000016574	-0.0434196	0.976969	-1.31471	0.0139824	1.27129	F	Down in Male	CPXM2
ENSXMAG00000010098	-0.690119	0.265445	-1.31448	0.00408055	0.624358	F	Down in Male	drd3
ENSXMAG00000006459	0.430735	0.219845	0.73529	0.00607438	-0.304556	Both	Both	dpm1
ENSXMAG00000006463	1.0624	0.0200126	0.607616	0.176454	0.454787	Both	Both	cftr
ENSXMAG00000006469	1.982	6.91e-06	1.56568	0.000298414	0.416325	Both	Both	NA
ENSXMAG00000006475	0.660804	0.348698	1.12186	0.0269946	-0.461059	Both	Both	C14orf28
ENSXMAG00000018211	-0.636807	0.247948	-1.31397	0.00127895	0.677167	F	Down in Male	RIMS1
ENSXMAG00000015959	-0.670922	0.234438	-1.31355	0.00198059	0.642633	F	Down in Male	EFNA5
ENSXMAG00000006478	1.29755	0.00146574	0.979815	0.0131534	0.317732	Both	Both	mcoln1a
ENSXMAG00000006487	0.522567	0.134797	0.950424	0.000557403	-0.427857	Both	Both	abca1a
ENSXMAG00000006489	1.01561	0.0474733	1.26057	0.00433683	-0.24496	Both	Both	ANPEP
ENSXMAG00000006502	-0.662869	0.335882	-1.07386	0.0335768	0.410989	Both	Both	NA
ENSXMAG00000006787	-0.658733	0.336526	-1.3128	0.00744146	0.654065	F	Down in Male	rhbdl3
ENSXMAG00000006509	1.24205	0.0172402	1.29762	0.00605991	-0.055564	Both	Both	pglyrp2
ENSXMAG00000026926	-2.0021	8.95e-09	-1.31129	0.000220425	-0.690811	M	Down in Female	zgc:158404
ENSXMAG00000006512	1.47992	0.00971137	1.8206	0.000417965	-0.340678	Both	Both	slc5a8
ENSXMAG00000000986	0.377174	0.718327	-1.31084	0.0237785	1.68801	F	Down in Male	wipf3
ENSXMAG00000006524	0.469202	0.329116	0.91316	0.00794707	-0.443958	Both	Both	psmd12
ENSXMAG00000006525	-2.79266	2.2e-19	-3.1496	5.54e-25	0.35694	Both	Both	col11a1a
ENSXMAG00000006529	0.795692	0.0505274	0.969645	0.00539797	-0.173953	Both	Both	NA
ENSXMAG00000006530	-0.343478	0.421512	-0.623421	0.0357507	0.279943	Both	Both	NA
ENSXMAG00000025506	-0.47257	0.392541	-1.3103	0.000411013	0.837733	F	Down in Male	atp1b4
ENSXMAG00000006542	0.701656	0.0978594	0.839885	0.0170837	-0.138229	Both	Both	NA
ENSXMAG00000006547	-1.09764	0.0210249	-0.709443	0.121256	-0.388192	Both	Both	DDX39A
ENSXMAG00000006552	-0.85265	0.0133743	-1.15983	0.000127183	0.307177	Both	Both	copb2
ENSXMAG00000009750	-2.03949	2.07e-06	-1.30997	0.00265068	-0.72952	M	Down in Female	tspeara
ENSXMAG00000005999	-0.435591	0.693974	-1.30971	0.0342911	0.87412	F	Down in Male	txndc5
ENSXMAG00000019209	-0.777823	0.317485	-1.309	0.0244504	0.531177	F	Down in Male	zgc:92518
ENSXMAG00000002196	-0.736614	0.0872226	-1.30889	0.000175447	0.572271	F	Down in Male	cachd1
ENSXMAG00000029763	-0.601404	0.228816	-1.30884	0.000420946	0.707434	F	Down in Male	timp2b
ENSXMAG00000001589	-0.578533	0.465345	-1.30597	0.0128353	0.727438	F	Down in Male	eva1ba
ENSXMAG00000026381	-0.655668	0.0372698	-1.30552	6.36e-07	0.649849	F	Down in Male	NA
ENSXMAG00000008627	-0.73613	0.299262	-1.30409	0.0127342	0.567955	F	Down in Male	enox1
ENSXMAG00000010802	-0.107828	0.927999	-1.3029	0.0118514	1.19508	F	Down in Male	clec3ba
ENSXMAG00000006581	-1.17421	1.54e-07	-0.832625	0.000247139	-0.341582	Both	Both	gne
ENSXMAG00000006598	2.02636	0.00128932	2.10768	0.000398997	-0.0813177	Both	Both	si:dkey-24p1.1
ENSXMAG00000006599	1.43348	0.0613693	1.77849	0.00981359	-0.345017	Both	Both	NA
ENSXMAG00000006601	-0.200882	0.735701	-0.692828	0.0317264	0.491945	Both	Both	mag
ENSXMAG00000006602	1.00822	0.0116813	0.792137	0.0352969	0.216085	Both	Both	NA
ENSXMAG00000010755	-0.288061	0.698903	-1.30289	0.00116567	1.01483	F	Down in Male	zgc:158328
ENSXMAG00000006605	1.312	0.00178539	1.47702	0.000140658	-0.165021	Both	Both	pik3r5
ENSXMAG00000006613	0.0922749	0.879556	0.585415	0.0376264	-0.49314	Both	Both	NA
ENSXMAG00000006614	1.48607	0.0049838	1.86222	0.000100214	-0.376156	Both	Both	NA
ENSXMAG00000006621	-0.580028	0.211279	-0.966253	0.00697602	0.386225	Both	Both	ntn1a
ENSXMAG00000023910	-0.296536	0.78706	-1.30226	0.0217602	1.00572	F	Down in Male	CCNY
ENSXMAG00000006627	1.73246	0.0136423	1.5648	0.0168277	0.167661	Both	Both	PLD4
ENSXMAG00000000284	-0.473995	0.311922	-1.30165	6.5e-05	0.827658	F	Down in Male	col12a1a
ENSXMAG00000006637	-0.743298	0.00768596	-0.913752	0.000266627	0.170454	Both	Both	NA
ENSXMAG00000017306	-0.502565	0.392101	-1.299	0.0010431	0.796434	F	Down in Male	ppp1r9bb
ENSXMAG00000003303	-0.49016	0.0894089	-1.29858	6.95e-09	0.80842	F	Down in Male	lamc1
ENSXMAG00000005417	-0.700519	0.00953432	-1.29828	2.55e-08	0.59776	F	Down in Male	auts2a
ENSXMAG00000006652	0.346876	0.436403	0.681491	0.0249174	-0.334614	Both	Both	slc37a1
ENSXMAG00000028837	-0.650657	0.508854	-1.29657	0.0474343	0.645917	F	Down in Male	gpr37l1a
ENSXMAG00000006665	-0.897895	0.0477319	-0.886256	0.0253755	-0.0116393	Both	Both	tcf12
ENSXMAG00000006670	0.515855	0.253656	0.703341	0.0427488	-0.187485	Both	Both	NA
ENSXMAG00000006672	0.781318	0.30867	1.1817	0.0388573	-0.400387	Both	Both	lyrm5b
ENSXMAG00000006673	-0.395276	0.396993	-0.654763	0.0477273	0.259487	Both	Both	akt1
ENSXMAG00000013557	-0.364328	0.701749	-1.29626	0.012551	0.931927	F	Down in Male	mapk8a
ENSXMAG00000018050	-0.421158	0.709061	-1.29555	0.0423342	0.874389	F	Down in Male	NA
ENSXMAG00000006688	0.724587	0.0630291	0.748189	0.028045	-0.0236021	Both	Both	NA
ENSXMAG00000006697	-0.393692	0.560669	-0.850463	0.0485178	0.456772	Both	Both	trmu
ENSXMAG00000006705	1.17367	0.0480634	1.51548	0.001723	-0.341811	Both	Both	NA
ENSXMAG00000006721	-0.792129	0.00453504	-1.17637	2.1e-06	0.384239	Both	Both	celsr1a
ENSXMAG00000012860	-0.701345	0.0358379	-1.29489	3.68e-06	0.59355	F	Down in Male	ttyh3b
ENSXMAG00000007224	-0.47508	0.317885	-1.29416	9.26e-05	0.819079	F	Down in Male	cmya5
ENSXMAG00000006743	1.22341	0.0182372	1.50197	0.00105923	-0.278569	Both	Both	ABCB1
ENSXMAG00000021051	-0.486334	0.465349	-1.29403	0.00336611	0.807701	F	Down in Male	aqp11
ENSXMAG00000016963	-0.751713	0.0565348	-1.2894	7.78e-05	0.537685	F	Down in Male	fam171a2b
ENSXMAG00000002217	-0.495342	0.455707	-1.28815	0.00352888	0.792806	F	Down in Male	CRABP1
ENSXMAG00000006750	-0.602462	0.0593151	-0.688909	0.0127434	0.0864476	Both	Both	SIPA1L2
ENSXMAG00000006755	1.14243	0.0274968	1.51269	0.000851245	-0.370262	Both	Both	NA
ENSXMAG00000006757	0.766396	0.00889152	1.00133	0.000119606	-0.234933	Both	Both	lipeb
ENSXMAG00000006761	-0.518377	0.210045	-0.75257	0.0203312	0.234193	Both	Both	ddx3xa
ENSXMAG00000006768	0.776033	0.0951255	0.961471	0.013444	-0.185438	Both	Both	vps18
ENSXMAG00000006771	1.49243	0.00191185	1.90982	1.38e-05	-0.417383	Both	Both	zgc:110626
ENSXMAG00000006774	1.55655	0.0242634	1.34907	0.0331376	0.207476	Both	Both	cd79a
ENSXMAG00000018024	-0.590422	0.0719369	-1.28812	9.69e-07	0.697702	F	Down in Male	nav1b
ENSXMAG00000006782	-1.93024	0.00508713	-1.89825	0.00310015	-0.0319978	Both	Both	CYP19A1
ENSXMAG00000015115	-0.551657	0.45538	-1.28597	0.00880038	0.734315	F	Down in Male	entpd5a
ENSXMAG00000006793	-1.97035	8.91e-05	-1.61353	0.000776509	-0.356815	Both	Both	NA
ENSXMAG00000001998	6.4084	0.0026949	-1.28533	0.606217	7.69373	F	Up in Female	si:dkey-37o8.1
ENSXMAG00000006808	1.08327	0.0145596	1.39525	0.000349678	-0.311982	Both	Both	psmd10
ENSXMAG00000007999	-0.239181	0.730915	-1.28251	0.000350614	1.04333	F	Down in Male	col5a2b
ENSXMAG00000006813	0.81405	0.011061	1.13404	5.99e-05	-0.319987	Both	Both	slco2b1
ENSXMAG00000014994	-0.566629	0.324501	-1.28168	0.00171061	0.715052	F	Down in Male	NA
ENSXMAG00000006817	-0.685922	0.0732969	-0.708395	0.032159	0.0224734	Both	Both	gchfr
ENSXMAG00000011009	-0.659562	0.11415	-1.28099	0.000104595	0.621423	F	Down in Male	itgb1a
ENSXMAG00000006824	1.85338	0.000418863	2.10133	2.43e-05	-0.247947	Both	Both	NA
ENSXMAG00000000323	-0.263983	0.734227	-1.28064	0.00155681	1.01665	F	Down in Male	COL21A1
ENSXMAG00000006830	-0.34984	0.375031	-0.676279	0.0142405	0.32644	Both	Both	caskb
ENSXMAG00000006835	0.784	0.0300032	0.412306	0.247917	0.371694	Both	Both	NA
ENSXMAG00000006838	-0.819428	0.00129332	-1.08228	3.46e-06	0.262851	Both	Both	myo10
ENSXMAG00000000479	-0.724044	0.0751885	-1.28053	0.000119606	0.556483	F	Down in Male	itga11a
ENSXMAG00000023636	-0.725194	0.0249868	-1.27596	3.29e-06	0.550766	F	Down in Male	NA
ENSXMAG00000024603	-0.744563	0.231684	-1.27384	0.00712043	0.529274	F	Down in Male	zgc:113263
ENSXMAG00000006850	1.72825	1.98e-06	1.49842	3.13e-05	0.229832	Both	Both	CXCR3
ENSXMAG00000006863	1.12107	0.00206134	1.16687	0.000577674	-0.045797	Both	Both	frya
ENSXMAG00000006865	1.35502	0.021069	1.13041	0.0380078	0.224607	Both	Both	me1
ENSXMAG00000006867	-0.465382	0.254807	-0.655158	0.0375996	0.189775	Both	Both	serhl
ENSXMAG00000022563	-0.587687	0.389657	-1.27278	0.00741402	0.68509	F	Down in Male	ccdc58
ENSXMAG00000027036	-0.536344	0.342369	-1.26735	0.00127782	0.73101	F	Down in Male	dcn
ENSXMAG00000018353	-0.162605	0.888807	-1.26721	0.0164219	1.10461	F	Down in Male	ANKRD50
ENSXMAG00000013594	-0.177615	0.867138	-1.2659	0.0104056	1.08828	F	Down in Male	NA
ENSXMAG00000028259	-0.543426	0.431532	-1.26328	0.00609064	0.719858	F	Down in Male	DPYSL2
ENSXMAG00000006900	1.18542	0.0638535	1.22785	0.0254878	-0.0424274	Both	Both	SPI1
ENSXMAG00000020057	-0.535601	0.162457	-1.26295	1.76e-05	0.727348	F	Down in Male	NA
ENSXMAG00000006906	-0.552075	0.274261	-0.791508	0.0400799	0.239433	Both	Both	gpr34b
ENSXMAG00000024891	-0.755908	0.202793	-1.26247	0.00573597	0.506564	F	Down in Male	ndp
ENSXMAG00000029527	-0.441459	0.432628	-1.26182	0.000707542	0.820363	F	Down in Male	efnb3b
ENSXMAG00000009203	-0.259149	0.790596	-1.26162	0.0106543	1.00247	F	Down in Male	galnt16
ENSXMAG00000006932	1.70233	0.0751584	1.9001	0.0187482	-0.197777	Both	Both	NA
ENSXMAG00000022358	-0.254825	0.802581	-1.26118	0.0144767	1.00635	F	Down in Male	NA
ENSXMAG00000006941	0.660964	0.0300881	0.735302	0.00603388	-0.0743373	Both	Both	tmco4
ENSXMAG00000006945	0.85963	0.056895	1.34275	0.000364956	-0.483118	Both	Both	rab18b
ENSXMAG00000006946	1.31308	0.0687364	1.39204	0.0260118	-0.078964	Both	Both	NA
ENSXMAG00000000735	-0.670306	0.214656	-1.26087	0.00209823	0.590562	F	Down in Male	rheb
ENSXMAG00000006952	1.26255	0.000551599	1.1232	0.00128567	0.139347	Both	Both	si:zfos-464b6.2
ENSXMAG00000006954	0.627596	0.0782953	0.75584	0.0120985	-0.128245	Both	Both	nbn
ENSXMAG00000006142	-0.34358	0.766541	-1.26055	0.0388367	0.916975	F	Down in Male	rrbp1a
ENSXMAG00000006964	-0.391628	0.320029	-0.860862	0.00208032	0.469234	Both	Both	srfb
ENSXMAG00000006966	1.21656	0.000607221	1.70518	1.57e-07	-0.488619	Both	Both	tbc1d15
ENSXMAG00000006846	-0.660283	0.322431	-1.26002	0.00907438	0.599738	F	Down in Male	dpf3
ENSXMAG00000026496	-0.411795	0.526594	-1.25961	0.00189521	0.847812	F	Down in Male	rab34a
ENSXMAG00000009380	-0.662103	0.331717	-1.25732	0.0100756	0.595212	F	Down in Male	axin1
ENSXMAG00000003118	-0.388268	0.601971	-1.25636	0.00438244	0.868092	F	Down in Male	podn
ENSXMAG00000012610	-0.330588	0.756516	-1.25577	0.0261128	0.925186	F	Down in Male	tmem240a
ENSXMAG00000007004	-0.358869	0.200271	-0.606575	0.00500448	0.247707	Both	Both	EPB41L2
ENSXMAG00000026866	0.343283	0.701176	-1.25564	0.0119422	1.59893	F	Down in Male	tigara
ENSXMAG00000001940	-0.48054	0.455809	-1.25457	0.00289295	0.774034	F	Down in Male	SYNPO2
ENSXMAG00000007017	0.865204	0.006117	1.20648	1.83e-05	-0.341279	Both	Both	lcp2a
ENSXMAG00000004255	-0.522669	0.199803	-1.25445	3.63e-05	0.731783	F	Down in Male	igsf3
ENSXMAG00000007019	1.10177	0.000727536	1.25109	4e-05	-0.149313	Both	Both	ecm1b
ENSXMAG00000007020	-0.551218	0.334855	-1.03245	0.0115245	0.481229	Both	Both	cdh2
ENSXMAG00000007021	-1.12189	7.92e-05	-0.999244	0.000303628	-0.122642	Both	Both	ano5a
ENSXMAG00000007022	-1.08697	0.191936	-1.57942	0.015478	0.492456	Both	Both	syt9a
ENSXMAG00000017478	-0.731964	0.399646	-1.25099	0.0413052	0.519022	F	Down in Male	slc6a11b
ENSXMAG00000007038	1.41349	0.00866349	1.74837	0.000302337	-0.334884	Both	Both	NA
ENSXMAG00000007039	0.433429	0.294787	0.711827	0.0206449	-0.278398	Both	Both	psmd4b
ENSXMAG00000007047	0.664971	0.362123	1.16308	0.0259246	-0.49811	Both	Both	ano9a
ENSXMAG00000007048	1.51489	0.00374266	1.53669	0.00149846	-0.0217985	Both	Both	coq8aa
ENSXMAG00000007050	2.1108	0.00810625	2.30619	0.00145564	-0.195389	Both	Both	CHST8
ENSXMAG00000007052	0.380016	0.35224	0.59461	0.0460264	-0.214595	Both	Both	bckdhb
ENSXMAG00000004677	-0.563089	0.390757	-1.25088	0.00534833	0.687787	F	Down in Male	sephs1
ENSXMAG00000026342	-0.600366	0.170607	-1.24962	0.000194668	0.649257	F	Down in Male	olfml2a
ENSXMAG00000008253	-0.344886	0.594909	-1.24791	0.000990288	0.903019	F	Down in Male	slc25a55b
ENSXMAG00000006561	-1.77231	0.0131776	-1.24752	0.0684455	-0.524794	M	Down in Female	NA
ENSXMAG00000007076	0.32726	0.528579	0.668629	0.0487117	-0.341369	Both	Both	commd3
ENSXMAG00000000509	-0.652929	0.13362	-1.2435	0.000294123	0.590575	F	Down in Male	NA
ENSXMAG00000012783	-2.14443	0.0283675	-1.24243	0.18103	-0.902	M	Down in Female	NA
ENSXMAG00000007080	-0.976891	0.0305192	-1.29647	0.000956261	0.319575	Both	Both	cd81b
ENSXMAG00000018726	-1.81812	0.000983029	-1.24203	0.0225994	-0.576087	M	Down in Female	cers1
ENSXMAG00000007093	0.569573	0.240487	0.879853	0.0171782	-0.31028	Both	Both	sergef
ENSXMAG00000007099	0.923461	0.00102312	0.673817	0.0144024	0.249644	Both	Both	ampd2a
ENSXMAG00000023355	-0.537102	0.534542	-1.24191	0.024163	0.704809	F	Down in Male	KLF7
ENSXMAG00000007105	-0.796284	0.000304993	-0.418948	0.0646364	-0.377336	Both	Both	ldlrb
ENSXMAG00000007106	-0.466561	0.267436	-0.825166	0.00831829	0.358605	Both	Both	CARMIL1
ENSXMAG00000027502	-0.43542	0.542428	-1.23945	0.00529368	0.804033	F	Down in Male	si:dkey-178k16.1
ENSXMAG00000007113	0.666279	0.0121933	0.914671	9.51e-05	-0.248393	Both	Both	xpnpep1
ENSXMAG00000027936	-0.654006	0.228816	-1.23868	0.00243603	0.584671	F	Down in Male	kcng3
ENSXMAG00000007117	0.319557	0.42437	0.612916	0.0252727	-0.293359	Both	Both	lsm14aa
ENSXMAG00000007125	-0.600933	0.0341469	-0.867268	0.000361642	0.266334	Both	Both	calcrla
ENSXMAG00000007134	0.483585	0.197943	0.675865	0.0230138	-0.19228	Both	Both	NA
ENSXMAG00000002399	-0.416763	0.410236	-1.23825	0.000196059	0.821483	F	Down in Male	NA
ENSXMAG00000007147	1.79889	0.0196899	1.88009	0.00680518	-0.081204	Both	Both	NA
ENSXMAG00000018931	-0.460893	0.177518	-1.23569	1.29e-06	0.7748	F	Down in Male	vwde
ENSXMAG00000025514	-0.527042	0.0933513	-1.23472	6.87e-07	0.707679	F	Down in Male	NA
ENSXMAG00000016807	-0.681173	0.443978	-1.23457	0.0436836	0.553394	F	Down in Male	NA
ENSXMAG00000007160	-0.792738	0.111368	-1.1275	0.005614	0.334759	Both	Both	WDR77
ENSXMAG00000007164	0.545284	0.0844638	0.780075	0.00284742	-0.234791	Both	Both	cog1
ENSXMAG00000007168	-0.652958	0.0189688	-0.760368	0.00208318	0.107409	Both	Both	fubp1
ENSXMAG00000007169	-0.807066	0.0415744	-1.08476	0.00138377	0.277698	Both	Both	frem2b
ENSXMAG00000007182	0.271718	0.509426	0.614185	0.0214439	-0.342467	Both	Both	tuft1a
ENSXMAG00000012250	-0.245206	0.626731	-1.23188	1.01e-05	0.986675	F	Down in Male	dag1
ENSXMAG00000019145	-0.467353	0.581211	-1.23118	0.0166624	0.763825	F	Down in Male	RAPGEF4
ENSXMAG00000007192	1.36606	0.000958427	1.2306	0.00173982	0.135467	Both	Both	si:dkey-44g23.5
ENSXMAG00000016801	-0.706756	0.176497	-1.23025	0.00238139	0.523489	F	Down in Male	NA
ENSXMAG00000007200	-0.635482	0.35364	-1.02063	0.0409791	0.385147	Both	Both	rogdi
ENSXMAG00000025105	-0.565847	0.140878	-1.23016	3.58e-05	0.66431	F	Down in Male	si:ch1073-44g3.1
ENSXMAG00000029115	-0.047754	0.972871	-1.22841	0.0217581	1.18065	F	Down in Male	NA
ENSXMAG00000007217	-0.579903	0.0530005	-0.657721	0.0115835	0.0778176	Both	Both	she
ENSXMAG00000007220	1.42091	6.53e-06	1.45518	2.27e-06	-0.034275	Both	Both	HMOX1
ENSXMAG00000007221	0.663325	0.41894	1.15707	0.0424963	-0.493742	Both	Both	ctdsp1
ENSXMAG00000013935	-0.667246	0.468347	-1.22719	0.0482918	0.559941	F	Down in Male	dscama
ENSXMAG00000022219	-0.525948	0.561015	-1.22622	0.0320698	0.700275	F	Down in Male	si:dkey-122a22.2
ENSXMAG00000007232	-0.990001	0.0191124	-1.25706	0.000643977	0.26706	Both	Both	arfip2a
ENSXMAG00000007235	-0.91385	0.0304977	-0.609832	0.129151	-0.304017	Both	Both	lipea
ENSXMAG00000007242	-0.923168	0.0206573	-0.835339	0.0222959	-0.0878296	Both	Both	BCL11A
ENSXMAG00000007243	-0.194166	0.722055	-0.66943	0.0239842	0.475265	Both	Both	dchs1a
ENSXMAG00000001573	-0.442967	0.586992	-1.2245	0.0134077	0.781532	F	Down in Male	sardh
ENSXMAG00000007256	0.642897	0.102016	0.923151	0.00423137	-0.280254	Both	Both	idh1
ENSXMAG00000015768	0.096049	0.917804	-1.22437	0.00153466	1.32042	F	Down in Male	EIF5AL1
ENSXMAG00000007265	-0.883322	0.0453487	-0.485566	0.251903	-0.397756	Both	Both	tmeff2a
ENSXMAG00000007270	0.617544	0.21487	0.857337	0.0286343	-0.239793	Both	Both	sdhaf2
ENSXMAG00000007275	0.774799	0.166334	0.978086	0.0311999	-0.203287	Both	Both	slc50a1
ENSXMAG00000015588	-0.612435	0.0240377	-1.22397	9.73e-08	0.611538	F	Down in Male	mapre3a
ENSXMAG00000018877	-0.541282	0.569267	-1.22359	0.041153	0.682306	F	Down in Male	nsd1b
ENSXMAG00000007280	-0.375021	0.243608	-0.866245	0.000238955	0.491225	Both	Both	tspan18b
ENSXMAG00000002941	-0.701688	0.171302	-1.22249	0.0021732	0.520801	F	Down in Male	gap43
ENSXMAG00000007287	0.918867	0.00473336	1.202	4.1e-05	-0.283134	Both	Both	caprin1b
ENSXMAG00000007295	-0.3985	0.351512	-0.839744	0.00536798	0.441244	Both	Both	SH3PXD2A
ENSXMAG00000011028	-0.668316	0.423426	-1.22167	0.0340237	0.553351	F	Down in Male	tfr1a
ENSXMAG00000007301	-1.10885	0.000727072	-0.91746	0.00375762	-0.191388	Both	Both	NA
ENSXMAG00000007303	-0.461752	0.0910584	-0.613399	0.00710636	0.151647	Both	Both	serinc5
ENSXMAG00000012353	-0.611478	0.0418516	-1.22102	9.48e-07	0.609546	F	Down in Male	cilp2
ENSXMAG00000007309	1.03695	0.0012724	1.28459	1.47e-05	-0.247641	Both	Both	bach1a
ENSXMAG00000004381	-0.387917	0.469804	-1.22086	0.000361642	0.832947	F	Down in Male	gpm6bb
ENSXMAG00000007329	-1.0573	0.145104	-1.49211	0.0109505	0.434813	Both	Both	calub
ENSXMAG00000020250	-0.505618	0.487632	-1.22084	0.00972972	0.715222	F	Down in Male	fjx1
ENSXMAG00000007349	1.72404	3.14e-05	1.34463	0.000987983	0.37941	Both	Both	RUBCNL
ENSXMAG00000023924	-0.316914	0.640815	-1.22021	0.00158288	0.9033	F	Down in Male	mkxa
ENSXMAG00000007353	-0.741112	0.00032888	-0.924205	1.46e-06	0.183093	Both	Both	XPO1
ENSXMAG00000007355	2.02082	0.000149553	1.89447	0.000230706	0.12635	Both	Both	slc16a9a
ENSXMAG00000004882	-0.657342	0.0748176	-1.21979	4.84e-05	0.562449	F	Down in Male	ADGRL3
ENSXMAG00000007362	1.46483	1.06e-05	1.53998	1.56e-06	-0.0751472	Both	Both	erap2
ENSXMAG00000007367	1.37685	1.87e-07	1.45368	1.89e-08	-0.0768365	Both	Both	si:ch211-219a4.3
ENSXMAG00000007372	0.604674	0.205913	0.836409	0.0263687	-0.231735	Both	Both	trappc1
ENSXMAG00000007373	0.578123	0.175709	0.912401	0.00658655	-0.334278	Both	Both	NA
ENSXMAG00000000905	-0.0895358	0.902472	-1.21964	7.16e-05	1.13011	F	Down in Male	cacng6a
ENSXMAG00000007381	-1.00891	0.000475158	-0.939092	0.000656393	-0.0698192	Both	Both	cx43.4
ENSXMAG00000007385	-1.07276	5.33e-06	-1.24376	3.52e-08	0.171003	Both	Both	ephb4b
ENSXMAG00000018580	-0.718186	0.147893	-1.21959	0.00182427	0.501403	F	Down in Male	snrpa
ENSXMAG00000015578	-0.376301	0.505745	-1.21861	0.000563594	0.842308	F	Down in Male	poglut3
ENSXMAG00000017407	-0.350898	0.687593	-1.21847	0.0118623	0.867571	F	Down in Male	tamm41
ENSXMAG00000007426	0.343965	0.420102	0.822664	0.00381191	-0.478699	Both	Both	ube2q2
ENSXMAG00000007429	2.46046	9.11e-05	2.72036	5.74e-06	-0.2599	Both	Both	NA
ENSXMAG00000007436	1.81397	6.53e-06	2.30564	2.59e-09	-0.491667	Both	Both	NA
ENSXMAG00000007439	0.638179	0.135497	0.754755	0.0333022	-0.116576	Both	Both	samhd1
ENSXMAG00000007440	-0.667188	0.00258624	-0.80636	6.74e-05	0.139172	Both	Both	slc12a2
ENSXMAG00000004211	-0.555952	0.437011	-1.21663	0.0120573	0.660677	F	Down in Male	vangl1
ENSXMAG00000007453	1.41766	0.00125581	1.37064	0.000914368	0.0470184	Both	Both	lgals8b
ENSXMAG00000007464	1.20005	0.0586548	1.39104	0.00976359	-0.190993	Both	Both	NA
ENSXMAG00000007576	-0.692897	0.152731	-1.21635	0.00153553	0.523458	F	Down in Male	usta
ENSXMAG00000007467	0.564385	0.109827	0.625997	0.0356771	-0.0616123	Both	Both	ctdspl2a
ENSXMAG00000015605	-0.713868	0.021943	-1.2152	5.35e-06	0.501333	F	Down in Male	ZSWIM6
ENSXMAG00000019223	-0.71375	0.353601	-1.21408	0.0282743	0.500335	F	Down in Male	ek1
ENSXMAG00000007483	0.842666	0.0373883	0.990029	0.00517216	-0.147362	Both	Both	sqor
ENSXMAG00000007490	-0.922801	0.0485446	-1.29822	0.00104108	0.375422	Both	Both	tenm4
ENSXMAG00000027082	-0.188245	0.772667	-1.2139	0.000238446	1.02566	F	Down in Male	NA
ENSXMAG00000007513	-0.856891	0.0164886	-0.953384	0.00306714	0.0964929	Both	Both	wnt7aa
ENSXMAG00000007515	-0.596049	0.119931	-0.963709	0.00174093	0.36766	Both	Both	rhoq
ENSXMAG00000012650	-0.525456	0.332376	-1.21239	0.00145821	0.686936	F	Down in Male	jam2a
ENSXMAG00000009635	-0.690047	0.150474	-1.21171	0.00129209	0.521665	F	Down in Male	fermt2
ENSXMAG00000016312	0.188569	0.867982	-1.20995	0.0246217	1.39852	F	Down in Male	vldlr
ENSXMAG00000007532	-0.778957	0.0271426	-0.475177	0.163337	-0.30378	Both	Both	si:ch211-166a6.5
ENSXMAG00000007534	-0.866362	0.00319574	-0.925686	0.00061133	0.0593241	Both	Both	NA
ENSXMAG00000020056	-0.670432	0.274163	-1.20985	0.00757454	0.539417	F	Down in Male	chst2b
ENSXMAG00000000047	0.907498	0.115864	-1.20786	0.0155194	2.11536	F	Down in Male	mymk
ENSXMAG00000007552	0.394783	0.424705	0.676882	0.0479472	-0.282099	Both	Both	NA
ENSXMAG00000007559	1.25646	0.00638865	0.930938	0.0351499	0.325523	Both	Both	NA
ENSXMAG00000002766	-0.398136	0.546027	-1.20691	0.00320548	0.808774	F	Down in Male	gpx8
ENSXMAG00000025967	-0.64626	0.333796	-1.2047	0.012248	0.558436	F	Down in Male	si:ch73-1a9.3
ENSXMAG00000007567	1.60629	0.0197838	1.54167	0.0140776	0.0646111	Both	Both	asb2a.1
ENSXMAG00000007575	-0.60556	0.332702	-0.992908	0.0298408	0.387348	Both	Both	cntn5
ENSXMAG00000015602	-0.470723	0.466236	-1.20236	0.00415617	0.731638	F	Down in Male	dpysl5a
ENSXMAG00000001340	-1.74326	0.027281	-1.20218	0.106777	-0.541073	M	Down in Female	fam118b
ENSXMAG00000007636	-0.410991	0.473368	-1.2012	0.00116738	0.790208	F	Down in Male	NA
ENSXMAG00000007595	-1.13819	0.00129452	-0.793071	0.0226877	-0.345116	Both	Both	si:dkey-66a8.7
ENSXMAG00000007599	1.56315	0.0081576	1.64877	0.00223609	-0.0856162	Both	Both	NA
ENSXMAG00000017979	-0.645813	0.360362	-1.20025	0.0177602	0.55444	F	Down in Male	cadm1b
ENSXMAG00000007607	0.568438	0.0686214	0.922345	0.00032599	-0.353907	Both	Both	apeh
ENSXMAG00000007621	-0.993435	0.0108599	-0.996113	0.00478267	0.00267789	Both	Both	NA
ENSXMAG00000007629	2.21215	0.000330892	1.71825	0.00291308	0.493901	Both	Both	tlr9
ENSXMAG00000007635	-1.10101	0.00033203	-1.02671	0.000458539	-0.0742972	Both	Both	cdon
ENSXMAG00000010626	-0.640732	0.274649	-1.20014	0.0055454	0.559406	F	Down in Male	stmn1b
ENSXMAG00000007637	0.664621	0.0251808	0.791671	0.00235826	-0.127049	Both	Both	psmb10
ENSXMAG00000007640	0.476545	0.341744	0.815877	0.0246633	-0.339332	Both	Both	PLBD2
ENSXMAG00000007641	0.769053	0.0107685	0.991171	0.000207778	-0.222118	Both	Both	rbm19
ENSXMAG00000018432	-0.32263	0.771085	-1.19731	0.0406735	0.874684	F	Down in Male	klhl20
ENSXMAG00000017819	-0.272367	0.765224	-1.19691	0.0111414	0.924547	F	Down in Male	gpam
ENSXMAG00000007655	-0.896877	0.0149174	-0.622424	0.0779944	-0.274453	Both	Both	slc38a9
ENSXMAG00000022370	-0.495071	0.430514	-1.19627	0.00441886	0.701196	F	Down in Male	col8a1b
ENSXMAG00000007666	1.21816	0.0607626	1.36082	0.0165096	-0.142658	Both	Both	NA
ENSXMAG00000007668	-2.2931	1.29e-08	-2.53714	5.28e-10	0.244042	Both	Both	slc2a11b
ENSXMAG00000024299	-0.508918	0.516285	-1.19559	0.0173119	0.686676	F	Down in Male	fam110b
ENSXMAG00000020923	-0.622628	0.222751	-1.1946	0.00208129	0.571971	F	Down in Male	NA
ENSXMAG00000015101	-0.52303	0.254807	-1.1937	0.000400143	0.670673	F	Down in Male	kcnab1b
ENSXMAG00000007687	-0.627155	0.0310608	-0.312644	0.280561	-0.314511	Both	Both	FLNB
ENSXMAG00000018078	-0.28285	0.721064	-1.19194	0.00484605	0.909093	F	Down in Male	fam168a
ENSXMAG00000015031	-0.549978	0.189013	-1.19039	0.000161297	0.640415	F	Down in Male	spina
ENSXMAG00000006572	-0.65228	0.23673	-1.19026	0.00352795	0.537975	F	Down in Male	slc4a3
ENSXMAG00000018408	-0.33724	0.528712	-1.18971	0.000277294	0.852469	F	Down in Male	nexn
ENSXMAG00000017113	-5.13011	0.0182372	-1.18916	0.353741	-3.94095	M	Down in Female	mcoln3a
ENSXMAG00000012467	-0.328067	0.414442	-1.18758	4.87e-06	0.859514	F	Down in Male	raph1b
ENSXMAG00000007731	0.720052	0.188249	1.14825	0.00713388	-0.428194	Both	Both	fbxo25
ENSXMAG00000007732	-1.34231	0.0214569	-0.935995	0.087642	-0.40632	Both	Both	NA
ENSXMAG00000007735	-0.531144	0.0253906	-0.619418	0.00315813	0.088274	Both	Both	NA
ENSXMAG00000007739	-1.09484	5.07e-07	-1.31822	3.64e-10	0.223373	Both	Both	pygmb
ENSXMAG00000013188	-0.532659	0.438227	-1.18746	0.0108854	0.654797	F	Down in Male	nr4a3
ENSXMAG00000007747	1.04147	0.0283675	0.59209	0.206917	0.449385	Both	Both	NA
ENSXMAG00000026168	-0.196868	0.756516	-1.18407	0.000197233	0.987205	F	Down in Male	NA
ENSXMAG00000010946	-0.581565	0.249781	-1.18334	0.00161136	0.601776	F	Down in Male	nrf1
ENSXMAG00000027466	-0.34686	0.688345	-1.18249	0.0131534	0.835633	F	Down in Male	SRCIN1
ENSXMAG00000007761	1.12703	0.000889295	0.962382	0.003103	0.164649	Both	Both	aven
ENSXMAG00000007762	0.459964	0.18314	0.803286	0.0026289	-0.343323	Both	Both	emc7
ENSXMAG00000029007	-0.357859	0.595685	-1.18206	0.00317926	0.824198	F	Down in Male	trim69
ENSXMAG00000019247	-0.222422	0.839614	-1.1817	0.0262764	0.959273	F	Down in Male	denr
ENSXMAG00000007777	1.33362	0.00116439	1.61046	2.25e-05	-0.276839	Both	Both	NA
ENSXMAG00000007778	0.594392	0.0764184	0.85001	0.00221596	-0.255618	Both	Both	GOSR1
ENSXMAG00000007788	1.23351	0.00804258	1.33375	0.00163664	-0.100238	Both	Both	NA
ENSXMAG00000015838	-0.654556	0.42131	-1.18113	0.0358761	0.526577	F	Down in Male	ndrg4
ENSXMAG00000022919	-0.419719	0.61545	-1.17893	0.0184581	0.759211	F	Down in Male	si:dkey-174m14.3
ENSXMAG00000001377	-0.371526	0.726754	-1.17746	0.0437461	0.80593	F	Down in Male	inab
ENSXMAG00000007798	0.39446	0.246295	0.816648	0.0011671	-0.422188	Both	Both	susd6
ENSXMAG00000007799	-0.772156	0.238197	-1.1484	0.019611	0.376241	Both	Both	igfbp5a
ENSXMAG00000001945	-0.453983	0.484028	-1.17669	0.00507964	0.722706	F	Down in Male	TENT5A
ENSXMAG00000001119	-0.462621	0.514144	-1.17461	0.00988939	0.711993	F	Down in Male	CYTH3
ENSXMAG00000007817	1.04173	0.0196179	1.25942	0.00145839	-0.217684	Both	Both	C1QA
ENSXMAG00000009021	-0.59536	0.100586	-1.17425	4.54e-05	0.578894	F	Down in Male	afap1
ENSXMAG00000002085	-0.419646	0.369443	-1.17041	0.000216188	0.750764	F	Down in Male	smarcc2
ENSXMAG00000007820	0.850275	0.240756	1.14137	0.0443962	-0.291098	Both	Both	dnase1l4.1
ENSXMAG00000007821	1.64719	2.21e-12	1.701	2.54e-13	-0.0538167	Both	Both	acacb
ENSXMAG00000012258	-0.380808	0.670753	-1.17006	0.0210118	0.789254	F	Down in Male	pcdh7a
ENSXMAG00000002249	-0.176925	0.847387	-1.16984	0.00641819	0.992917	F	Down in Male	FBN1
ENSXMAG00000000903	-0.22818	0.665856	-1.16977	3.58e-05	0.941586	F	Down in Male	mmp14b
ENSXMAG00000007852	0.895368	0.00877939	0.762528	0.017517	0.132839	Both	Both	asb14a
ENSXMAG00000007865	-0.55294	0.0621905	-0.895816	0.000272764	0.342877	Both	Both	slc12a4
ENSXMAG00000007872	0.510631	0.139539	0.782768	0.00469535	-0.272137	Both	Both	mtmr14
ENSXMAG00000007881	-0.939263	1.94e-05	-0.793926	0.000234586	-0.145337	Both	Both	syncripl
ENSXMAG00000017698	-1.85951	0.00172246	-1.16965	0.0445336	-0.689856	M	Down in Female	TYR
ENSXMAG00000007897	0.828906	0.00414177	1.21927	2.1e-06	-0.390366	Both	Both	SNX14
ENSXMAG00000007901	1.40778	0.0450389	0.933756	0.158904	0.474027	Both	Both	NA
ENSXMAG00000029991	-0.223284	0.708406	-1.16903	0.00016599	0.945742	F	Down in Male	tuba1a
ENSXMAG00000007915	-0.988033	0.000330892	-1.00372	0.000123032	0.0156832	Both	Both	rnd3a
ENSXMAG00000007916	0.58418	0.0504147	1.06756	1.45e-05	-0.483378	Both	Both	crispld2
ENSXMAG00000007918	-0.95046	0.0253906	-1.09129	0.00367029	0.140831	Both	Both	plxnb1b
ENSXMAG00000017268	0.146727	0.897352	-1.16853	0.0236293	1.31526	F	Down in Male	cacna2d2b
ENSXMAG00000001777	-0.629429	0.0720323	-1.16838	4.1e-05	0.538951	F	Down in Male	NA
ENSXMAG00000007942	0.520305	0.029581	0.600312	0.00441283	-0.0800062	Both	Both	cpda
ENSXMAG00000007944	0.846427	0.00277184	0.942787	0.000304109	-0.0963592	Both	Both	eif3s10
ENSXMAG00000023089	-0.518431	0.431532	-1.16739	0.00939842	0.648957	F	Down in Male	cyyr1
ENSXMAG00000007946	0.533978	0.160043	0.645374	0.0381119	-0.111396	Both	Both	commd2
ENSXMAG00000007950	0.727393	0.251179	0.975702	0.048372	-0.24831	Both	Both	dnaja3b
ENSXMAG00000007954	1.04907	0.18117	1.26983	0.0433877	-0.220754	Both	Both	marveld3
ENSXMAG00000007961	0.797813	0.0115448	0.57304	0.0547162	0.224773	Both	Both	men1
ENSXMAG00000007962	-0.724088	0.205901	-1.04904	0.0169395	0.324954	Both	Both	cacnb4a
ENSXMAG00000016822	-0.455888	0.46352	-1.16696	0.00402461	0.711077	F	Down in Male	paics
ENSXMAG00000007976	-0.880634	0.0193111	-0.546351	0.131717	-0.334282	Both	Both	hdac4
ENSXMAG00000007983	0.38645	0.380495	0.844224	0.00526761	-0.457774	Both	Both	arl5a
ENSXMAG00000007985	-1.46454	0.00156693	-1.38721	0.00116738	-0.0773284	Both	Both	cbx6a
ENSXMAG00000012179	-0.512566	0.0511298	-1.16686	4.06e-08	0.654294	F	Down in Male	NA
ENSXMAG00000008007	-1.07573	0.254807	-1.51367	0.0357796	0.437937	Both	Both	mvk
ENSXMAG00000025717	-0.355333	0.655054	-1.16669	0.0110839	0.811353	F	Down in Male	sdk2a
ENSXMAG00000012381	-0.563188	0.0467684	-1.1662	4.81e-07	0.60301	F	Down in Male	agrn
ENSXMAG00000008017	2.18865	0.000374073	1.99618	0.000651649	0.192466	Both	Both	rsad2
ENSXMAG00000004673	-0.577663	0.382091	-1.16583	0.0111754	0.588164	F	Down in Male	ephb3a
ENSXMAG00000011196	-0.145031	0.896108	-1.16535	0.0190963	1.02032	F	Down in Male	tpi1
ENSXMAG00000029540	-0.561074	0.187002	-1.165	0.000328216	0.603926	F	Down in Male	inka2
ENSXMAG00000008038	1.1875	0.012615	1.60219	0.000135867	-0.414687	Both	Both	mboat2a
ENSXMAG00000018874	-0.320394	0.710527	-1.16373	0.013119	0.843337	F	Down in Male	pdia4
ENSXMAG00000021349	-0.62284	0.0736695	-1.15996	4.22e-05	0.537119	F	Down in Male	ntd5
ENSXMAG00000008049	2.37393	2.24e-08	2.78655	1.52e-11	-0.412618	Both	Both	cpo
ENSXMAG00000003936	-0.63746	0.0710034	-1.15992	5.52e-05	0.522455	F	Down in Male	tubb2b
ENSXMAG00000008051	0.357803	0.441186	0.748761	0.0153059	-0.390959	Both	Both	tma16
ENSXMAG00000008052	-0.608566	0.0143769	-0.700152	0.00162478	0.091586	Both	Both	DCAF7
ENSXMAG00000008055	-1.26645	6.76e-08	-1.46468	1.23e-10	0.198226	Both	Both	nrp1a
ENSXMAG00000022002	-0.631534	0.109792	-1.15973	0.0002385	0.528192	F	Down in Male	irx1a
ENSXMAG00000008061	1.05547	0.0414026	0.865775	0.067382	0.189691	Both	Both	tmem82
ENSXMAG00000012509	-0.404913	0.630841	-1.15923	0.021603	0.754321	F	Down in Male	MMP23B
ENSXMAG00000008079	-0.670105	0.187567	-0.90419	0.024441	0.234085	Both	Both	NA
ENSXMAG00000008081	1.91448	0.0203067	1.74701	0.0212205	0.167468	Both	Both	NA
ENSXMAG00000008082	1.207	0.000854395	1.00268	0.00404984	0.204314	Both	Both	zgc:153039
ENSXMAG00000021539	-0.352453	0.499565	-1.15888	0.000415476	0.806423	F	Down in Male	NA
ENSXMAG00000001019	-0.421246	0.577332	-1.15738	0.0125641	0.736134	F	Down in Male	blvra
ENSXMAG00000015199	-0.505135	0.284488	-1.15694	0.000642608	0.651808	F	Down in Male	NA
ENSXMAG00000005806	-0.370027	0.638305	-1.1568	0.0118845	0.786775	F	Down in Male	aldh3a2a
ENSXMAG00000022017	-0.434224	0.309717	-1.15656	0.000109132	0.722339	F	Down in Male	cilp
ENSXMAG00000008109	-1.523	7.18e-05	-1.09767	0.00407605	-0.425339	Both	Both	CLCN2
ENSXMAG00000008110	0.265368	0.657873	0.757099	0.0273494	-0.491731	Both	Both	ccdc186
ENSXMAG00000008113	-0.730745	0.285263	-1.19906	0.0188606	0.468311	Both	Both	wnt2bb
ENSXMAG00000008114	-5.15647	2.74e-18	-5.44557	1.68e-20	0.289097	Both	Both	NA
ENSXMAG00000008119	-1.52312	0.00930009	-1.69172	0.00118198	0.168594	Both	Both	gsnb
ENSXMAG00000008210	0.0443749	0.97112	-1.15496	0.011616	1.19934	F	Down in Male	sox19b
ENSXMAG00000018604	-0.291066	0.645877	-1.1541	0.00106344	0.863038	F	Down in Male	lum
ENSXMAG00000008089	-0.565403	0.439928	-1.15215	0.0222923	0.586751	F	Down in Male	vwa2
ENSXMAG00000008136	0.950862	0.0908468	1.34111	0.00382884	-0.390246	Both	Both	jade1
ENSXMAG00000008139	1.96585	0.000412368	2.28448	1.18e-05	-0.318628	Both	Both	cbsa
ENSXMAG00000008147	-0.350932	0.260718	-0.641488	0.00582702	0.290556	Both	Both	EIF4G1
ENSXMAG00000008148	0.836883	0.0284165	0.756837	0.0298323	0.0800466	Both	Both	fuca1.2
ENSXMAG00000012428	-0.152872	0.910039	-1.15202	0.0497607	0.999146	F	Down in Male	VWA5B1
ENSXMAG00000025997	-0.42186	0.618363	-1.15105	0.0239667	0.729194	F	Down in Male	si:dkey-19b23.7
ENSXMAG00000028248	-0.217748	0.818776	-1.14921	0.0157739	0.931462	F	Down in Male	b4galt3
ENSXMAG00000008191	-0.666262	0.0933741	-0.770656	0.0218882	0.104393	Both	Both	dact2
ENSXMAG00000002758	-0.513102	0.147608	-1.14676	2.82e-05	0.633658	F	Down in Male	gask1a
ENSXMAG00000008197	1.18074	0.0878582	1.32306	0.0246309	-0.142323	Both	Both	NA
ENSXMAG00000008199	0.386702	0.170621	0.586733	0.00872271	-0.200031	Both	Both	ddx21
ENSXMAG00000008204	-0.768371	0.0150022	-1.16667	2.68e-05	0.3983	Both	Both	ngfra
ENSXMAG00000008205	1.10973	0.0598956	1.15807	0.0246019	-0.0483377	Both	Both	NA
ENSXMAG00000021343	-0.37503	0.638152	-1.14657	0.0123342	0.771535	F	Down in Male	gdap1
ENSXMAG00000018655	-3.96165	0.000610129	-1.14598	0.368403	-2.81568	M	Down in Female	NA
ENSXMAG00000008211	-0.521142	0.216852	-0.805276	0.0139871	0.284134	Both	Both	NA
ENSXMAG00000008214	0.737962	0.0899699	0.954233	0.00833437	-0.216271	Both	Both	NA
ENSXMAG00000009525	-0.582156	0.424362	-1.14531	0.0213373	0.56315	F	Down in Male	cetn2
ENSXMAG00000016714	0.334569	0.718961	-1.14505	0.0242027	1.47962	F	Down in Male	fkbp1ab
ENSXMAG00000010581	-0.46972	0.256238	-1.14476	0.000135867	0.675042	F	Down in Male	zeb2b
ENSXMAG00000019285	-0.0266871	0.983099	-1.14463	0.0106039	1.11795	F	Down in Male	slc41a2a
ENSXMAG00000008241	1.26784	0.00766321	1.62967	0.000134215	-0.361823	Both	Both	etv7
ENSXMAG00000008243	1.04747	0.0170005	1.44726	0.000165312	-0.399793	Both	Both	fga
ENSXMAG00000028157	-1.97066	0.000185907	-1.14367	0.0328208	-0.826986	M	Down in Female	pmaip1
ENSXMAG00000012727	-0.529709	0.22649	-1.14062	0.000463167	0.610906	F	Down in Male	aatka
ENSXMAG00000024972	-0.495828	0.516285	-1.13938	0.0209092	0.643549	F	Down in Male	NA
ENSXMAG00000022785	-0.144255	0.89424	-1.13863	0.0199983	0.994375	F	Down in Male	ywhag2
ENSXMAG00000016456	-0.330244	0.457272	-1.13711	5.98e-05	0.806862	F	Down in Male	bcl6aa
ENSXMAG00000016549	-0.306081	0.575753	-1.13158	0.000461458	0.825495	F	Down in Male	casq1b
ENSXMAG00000008272	0.559841	0.0483642	0.65915	0.00722686	-0.0993096	Both	Both	als2b
ENSXMAG00000018348	-0.521144	0.345469	-1.13154	0.00355601	0.610394	F	Down in Male	FAT4
ENSXMAG00000026539	-0.485731	0.162493	-1.13066	1.95e-05	0.644927	F	Down in Male	ltbp1
ENSXMAG00000001729	-0.60651	0.0143316	-1.13061	9.3e-08	0.524104	F	Down in Male	svep1
ENSXMAG00000008433	-0.548175	0.102701	-1.13043	2.35e-05	0.582256	F	Down in Male	frmpd1b
ENSXMAG00000008290	2.25112	0.136587	2.64155	0.0301538	-0.390428	Both	Both	NA
ENSXMAG00000008297	1.21923	0.0141804	1.2325	0.00649287	-0.0132762	Both	Both	arhgef3l
ENSXMAG00000008299	0.675886	0.256964	1.03763	0.0217138	-0.361748	Both	Both	tmem237b
ENSXMAG00000004318	-0.468277	0.417676	-1.12994	0.00349641	0.661665	F	Down in Male	sema3e
ENSXMAG00000001635	-0.531957	0.34031	-1.12963	0.00427022	0.597669	F	Down in Male	bmpr1bb
ENSXMAG00000008313	-0.782822	0.227891	-1.00462	0.0468575	0.221801	Both	Both	smurf2
ENSXMAG00000003904	-0.420191	0.624743	-1.12542	0.027292	0.705234	F	Down in Male	dpys
ENSXMAG00000008316	0.75036	0.0251048	1.22853	1.59e-05	-0.478168	Both	Both	si:ch211-198m17.1
ENSXMAG00000008317	-0.555499	0.160275	-0.74554	0.0188205	0.190041	Both	Both	znf281a
ENSXMAG00000021149	-0.339938	0.641128	-1.12469	0.00697335	0.784749	F	Down in Male	cdc42ep3
ENSXMAG00000027593	-2.3892	0.00733885	-1.12458	0.179502	-1.26462	M	Down in Female	NA
ENSXMAG00000010840	-0.362958	0.713337	-1.12442	0.0410943	0.761465	F	Down in Male	angptl5
ENSXMAG00000020178	-0.284656	0.736275	-1.12195	0.0127401	0.837289	F	Down in Male	zbtb1
ENSXMAG00000008355	1.94426	0.000133439	1.62708	0.00103602	0.317182	Both	Both	NA
ENSXMAG00000012380	-0.504903	0.0683378	-1.12103	4.5e-07	0.616123	F	Down in Male	col4a1
ENSXMAG00000004547	-0.149665	0.905583	-1.12063	0.0458874	0.970968	F	Down in Male	PCDH17
ENSXMAG00000012619	-1.89589	0.01974	-1.11921	0.149765	-0.776684	M	Down in Female	uts2r3
ENSXMAG00000008377	-0.656559	0.0871424	-0.666211	0.0434524	0.00965209	Both	Both	NA
ENSXMAG00000013002	-0.410761	0.62722	-1.11731	0.0260328	0.706549	F	Down in Male	sema6bb
ENSXMAG00000008380	0.398027	0.232261	0.655439	0.00964122	-0.257412	Both	Both	ccs
ENSXMAG00000011609	-0.351636	0.570057	-1.11605	0.00289941	0.764416	F	Down in Male	ecrg4a
ENSXMAG00000023756	-0.437045	0.595685	-1.11603	0.0263901	0.678986	F	Down in Male	hmbsb
ENSXMAG00000008412	-0.481387	0.481175	-0.899623	0.0487117	0.418236	Both	Both	zgc:111976
ENSXMAG00000026244	-2.01446	5.22e-07	-1.11576	0.00690574	-0.898703	M	Down in Female	myh6
ENSXMAG00000008417	0.828438	0.0414026	1.14612	0.000941873	-0.317682	Both	Both	entpd5b
ENSXMAG00000008418	5.90421	0.0422585	5.94511	0.020882	-0.0408935	Both	Both	NA
ENSXMAG00000008423	0.723186	0.0356979	0.870397	0.00347502	-0.147211	Both	Both	hexim1
ENSXMAG00000008425	-0.710692	0.0894624	-0.775556	0.0282743	0.0648634	Both	Both	dhx15
ENSXMAG00000003322	-0.172728	0.820868	-1.11523	0.00236942	0.942499	F	Down in Male	fndc1
ENSXMAG00000018029	-1.78736	5.55e-05	-1.1146	0.0128681	-0.672759	M	Down in Female	NA
ENSXMAG00000007110	-0.548015	0.104965	-1.11438	3.18e-05	0.566364	F	Down in Male	ccdc80
ENSXMAG00000005330	-0.155564	0.863388	-1.11382	0.00887912	0.958252	F	Down in Male	OLA1
ENSXMAG00000008447	1.91941	5.7e-09	2.02302	5.07e-10	-0.103615	Both	Both	arl5c
ENSXMAG00000008453	-0.707708	0.31733	-1.08523	0.0392914	0.377527	Both	Both	rflnb
ENSXMAG00000018732	-0.494156	0.05393	-1.11326	7.74e-08	0.619109	F	Down in Male	aebp1
ENSXMAG00000011984	-0.501115	0.201467	-1.11319	0.000159823	0.612075	F	Down in Male	NA
ENSXMAG00000008459	-1.85951	0.00252491	-2.04494	0.00032581	0.185434	Both	Both	and1
ENSXMAG00000009304	-1.83776	7.24e-08	-1.11225	0.00158269	-0.725508	M	Down in Female	mrvi1
ENSXMAG00000021354	-0.379309	0.558505	-1.11176	0.00626079	0.732454	F	Down in Male	rspo3
ENSXMAG00000024308	-0.319354	0.568529	-1.11158	0.000912552	0.79223	F	Down in Male	NA
ENSXMAG00000008480	-0.112663	0.854858	-0.596741	0.0473602	0.484079	Both	Both	pds5b
ENSXMAG00000008485	-0.647226	0.0387777	-0.795887	0.0033536	0.14866	Both	Both	prpf19
ENSXMAG00000027139	0.036993	0.96861	-1.1112	0.00125763	1.14819	F	Down in Male	crabp1a
ENSXMAG00000004131	-0.165866	0.847387	-1.11088	0.00731078	0.945011	F	Down in Male	cux2b
ENSXMAG00000008492	-0.939335	0.142798	-1.25697	0.0144346	0.317638	Both	Both	GJC1
ENSXMAG00000008494	-0.771795	0.0996487	-1.06144	0.00601201	0.289645	Both	Both	eftud2
ENSXMAG00000008498	0.732026	0.00732184	0.796273	0.00133752	-0.0642478	Both	Both	dennd4c
ENSXMAG00000021592	-0.100266	0.924172	-1.11004	0.0138087	1.00978	F	Down in Male	NA
ENSXMAG00000017122	-0.563713	0.26462	-1.10884	0.00300548	0.545128	F	Down in Male	znf362a
ENSXMAG00000008518	1.00112	0.190682	1.49332	0.0131071	-0.4922	Both	Both	fam13b
ENSXMAG00000008520	-0.553143	0.207371	-0.777859	0.0244836	0.224716	Both	Both	atp1a1a.1
ENSXMAG00000008527	1.66161	0.00357648	1.41277	0.00900648	0.248841	Both	Both	NA
ENSXMAG00000008535	1.08766	0.0274362	0.611317	0.206936	0.476343	Both	Both	mogat3a
ENSXMAG00000008538	-1.00235	0.0196899	-1.06726	0.00590689	0.0649073	Both	Both	NFIB
ENSXMAG00000008540	-0.838071	0.0473919	-0.677516	0.0795168	-0.160555	Both	Both	arrdc3b
ENSXMAG00000026229	-0.555634	0.512569	-1.10651	0.0493957	0.55088	F	Down in Male	FKBP14
ENSXMAG00000001564	-0.402684	0.574561	-1.1054	0.0120514	0.702721	F	Down in Male	endouc
ENSXMAG00000008550	1.61587	3.59e-06	1.87307	2.32e-08	-0.257195	Both	Both	klhl22
ENSXMAG00000003562	-0.476518	0.454612	-1.10384	0.00940871	0.627324	F	Down in Male	tspan7b
ENSXMAG00000008552	0.867569	0.100497	1.06415	0.0162778	-0.196579	Both	Both	zgc:153372
ENSXMAG00000000413	-0.578351	0.0518521	-1.10216	7.1e-06	0.523804	F	Down in Male	lnpa
ENSXMAG00000008563	-0.998182	0.00414177	-0.973415	0.00248304	-0.0247665	Both	Both	bmp2b
ENSXMAG00000004704	-1.96293	0.00211651	-1.10183	0.0729521	-0.861104	M	Down in Female	tbx20
ENSXMAG00000026839	-0.519984	0.40529	-1.10141	0.00997139	0.581429	F	Down in Male	dut
ENSXMAG00000016543	-0.41512	0.59058	-1.09993	0.0196018	0.684813	F	Down in Male	pea15
ENSXMAG00000008588	0.730234	0.0192245	0.463461	0.123796	0.266773	Both	Both	csf1ra
ENSXMAG00000008593	-0.694565	0.048999	-1.07369	0.00026798	0.379129	Both	Both	capn10
ENSXMAG00000008594	1.06762	0.00427138	1.12115	0.00113811	-0.0535378	Both	Both	npr2
ENSXMAG00000008596	0.924163	0.0271443	1.14678	0.00175624	-0.222615	Both	Both	NA
ENSXMAG00000008597	-1.10401	0.0160377	-1.48488	0.000232827	0.380865	Both	Both	aldh16a1
ENSXMAG00000012069	-0.352007	0.684068	-1.09918	0.0237089	0.747175	F	Down in Male	ttyh1
ENSXMAG00000008609	-0.522392	0.134839	-1.01998	0.000194781	0.49759	Both	Both	NA
ENSXMAG00000011168	-0.199911	0.829413	-1.09896	0.0145811	0.899046	F	Down in Male	si:ch211-59d17.3
ENSXMAG00000012446	-0.362303	0.666585	-1.09348	0.02193	0.731175	F	Down in Male	camk2d2
ENSXMAG00000008620	0.510148	0.183323	0.683451	0.0257637	-0.173303	Both	Both	washc5
ENSXMAG00000008624	0.997821	0.00213636	1.08482	0.000322238	-0.0870021	Both	Both	optn
ENSXMAG00000029506	-0.0510862	0.95395	-1.09217	0.00136946	1.04109	F	Down in Male	bahcc1a
ENSXMAG00000019566	-0.581049	0.424705	-1.09207	0.0289583	0.511016	F	Down in Male	aplnrb
ENSXMAG00000008630	-0.846107	0.0106456	-0.774215	0.0115835	-0.0718919	Both	Both	NA
ENSXMAG00000008646	2.14468	4.79e-09	2.00305	4.28e-08	0.141637	Both	Both	NA
ENSXMAG00000008244	-0.512082	0.504151	-1.0917	0.028763	0.579623	F	Down in Male	cdh7b
ENSXMAG00000020025	-1.85619	0.00294979	-1.0906	0.0753474	-0.765593	M	Down in Female	b3gnt7l
ENSXMAG00000016380	-0.349362	0.326251	-1.0892	8.16e-06	0.739842	F	Down in Male	spp1
ENSXMAG00000008664	0.744857	0.0442335	1.03679	0.00104257	-0.291931	Both	Both	fam102ba
ENSXMAG00000008673	0.646695	0.019136	0.838291	0.000543056	-0.191596	Both	Both	lcp1
ENSXMAG00000008676	0.281047	0.536764	0.717959	0.0123527	-0.436912	Both	Both	carhsp1
ENSXMAG00000008678	-0.779908	0.0834477	-1.25385	0.000754108	0.473942	Both	Both	slc8a4b
ENSXMAG00000021658	-0.230047	0.806055	-1.08722	0.0217581	0.857169	F	Down in Male	sirt6
ENSXMAG00000008693	-1.02193	0.0420352	-0.575108	0.230063	-0.446822	Both	Both	frem2a
ENSXMAG00000002281	-0.14569	0.868148	-1.0863	0.00785576	0.940606	F	Down in Male	gpm6aa
ENSXMAG00000008705	-2.15202	0.00199627	-2.11483	0.00121892	-0.0371924	Both	Both	NA
ENSXMAG00000010687	-0.480118	0.411928	-1.08602	0.00571303	0.605905	F	Down in Male	C8orf34
ENSXMAG00000008708	0.331058	0.320769	0.724077	0.00217644	-0.393019	Both	Both	itm2bb
ENSXMAG00000008710	-0.610336	0.080148	-0.772547	0.00857322	0.162211	Both	Both	ctnnb1
ENSXMAG00000015345	-0.288976	0.718437	-1.08584	0.0110906	0.796864	F	Down in Male	top1
ENSXMAG00000008722	-0.729115	0.0104608	-0.564687	0.03559	-0.164428	Both	Both	traf7
ENSXMAG00000008723	0.600665	0.0853204	0.847609	0.00344949	-0.246944	Both	Both	im:7138535
ENSXMAG00000023046	-0.346984	0.548962	-1.08448	0.00227693	0.737496	F	Down in Male	SNTA1
ENSXMAG00000018577	-0.574503	0.315948	-1.07939	0.0095642	0.504892	F	Down in Male	C19orf54
ENSXMAG00000001705	-0.478694	0.556938	-1.07884	0.0370087	0.60015	F	Down in Male	map6b
ENSXMAG00000008735	0.673932	0.0630291	0.994809	0.00103225	-0.320877	Both	Both	kmt2a
ENSXMAG00000012676	-0.0152063	0.989634	-1.0777	0.00379006	1.0625	F	Down in Male	tgm1l2
ENSXMAG00000008746	-2.28791	2.88e-08	-2.71412	1.59e-11	0.426211	Both	Both	adamts9
ENSXMAG00000008750	-0.940058	0.134447	-1.16358	0.0247578	0.223517	Both	Both	fkbp10a
ENSXMAG00000008754	-0.553222	0.133958	-0.979636	0.000840674	0.426414	Both	Both	nfixb
ENSXMAG00000008761	-0.509819	0.151316	-0.667243	0.0201096	0.157424	Both	Both	ZNF654
ENSXMAG00000008775	0.85721	0.0562101	1.21099	0.00138386	-0.35378	Both	Both	gfpt2
ENSXMAG00000008776	1.05574	0.0210356	0.975396	0.020267	0.0803418	Both	Both	c1qtnf5
ENSXMAG00000008782	-0.50295	0.184005	-0.806848	0.00638075	0.303898	Both	Both	mcamb
ENSXMAG00000027103	0.0918312	0.927495	-1.07719	0.0123814	1.16902	F	Down in Male	msi1
ENSXMAG00000008789	-1.26163	3.38e-08	-1.57799	9.79e-13	0.316354	Both	Both	hspa12b
ENSXMAG00000008804	0.754276	0.05393	0.941138	0.0049024	-0.186862	Both	Both	NA
ENSXMAG00000008811	0.521842	0.0890957	0.760222	0.00253828	-0.23838	Both	Both	NA
ENSXMAG00000026000	-0.576225	0.267485	-1.077	0.00502385	0.500775	F	Down in Male	atn1
ENSXMAG00000016663	-0.556583	0.105225	-1.07414	8.3e-05	0.517562	F	Down in Male	CDH2
ENSXMAG00000001986	-0.436502	0.595685	-1.07398	0.033012	0.637474	F	Down in Male	npm1b
ENSXMAG00000026516	-0.312821	0.65645	-1.07097	0.0069531	0.758152	F	Down in Male	ubac1
ENSXMAG00000008823	-0.592969	0.340465	-0.986599	0.0287716	0.39363	Both	Both	ptprz1b
ENSXMAG00000010428	-0.336946	0.726754	-1.07006	0.043227	0.733111	F	Down in Male	inavaa
ENSXMAG00000008829	-0.990575	0.0123446	-1.38252	7.73e-05	0.391944	Both	Both	wnt4
ENSXMAG00000008832	0.493712	0.0604239	0.617463	0.00595749	-0.123751	Both	Both	farsa
ENSXMAG00000029860	-0.212922	0.752052	-1.07006	0.00188197	0.857134	F	Down in Male	cspg5a
ENSXMAG00000012159	-0.555152	0.080309	-1.06979	3.05e-05	0.514635	F	Down in Male	plxna2
ENSXMAG00000008849	-0.657403	0.00520975	-0.948501	6.4e-06	0.291098	Both	Both	gapdhs
ENSXMAG00000002423	-0.356391	0.590002	-1.06941	0.00718521	0.713021	F	Down in Male	AGAP2
ENSXMAG00000003393	-0.493027	0.183323	-1.0676	0.00013567	0.574571	F	Down in Male	plxnb3
ENSXMAG00000000182	-0.397784	0.405019	-1.06459	0.000809987	0.666808	F	Down in Male	NA
ENSXMAG00000010386	-0.511967	0.21833	-1.06422	0.000670811	0.552251	F	Down in Male	sh3pxd2aa
ENSXMAG00000008869	0.557013	0.231412	0.964511	0.00632734	-0.407498	Both	Both	usp11
ENSXMAG00000008872	1.39651	0.0080866	1.10593	0.0272662	0.29058	Both	Both	NA
ENSXMAG00000023647	-0.180226	0.85452	-1.0594	0.025089	0.879178	F	Down in Male	RAB3A
ENSXMAG00000014845	-2.73563	0.0424804	-1.05793	0.410446	-1.6777	M	Down in Female	lrit1b
ENSXMAG00000010915	-0.372248	0.673871	-1.05676	0.0374364	0.684512	F	Down in Male	NA
ENSXMAG00000014013	-0.396575	0.367146	-1.05665	0.00042001	0.660071	F	Down in Male	serpinh1a
ENSXMAG00000009673	-0.248218	0.729043	-1.0541	0.00547967	0.805883	F	Down in Male	mboat2b
ENSXMAG00000008893	1.84515	0.0312717	2.11427	0.00470816	-0.269116	Both	Both	NA
ENSXMAG00000008899	1.44488	0.000125209	1.67973	2.61e-06	-0.234855	Both	Both	dhx58
ENSXMAG00000006166	-2.07634	9.24e-11	-1.05381	0.00183197	-1.02253	M	Down in Female	mylk4b
ENSXMAG00000008915	-0.575002	0.277237	-0.965852	0.0145186	0.390851	Both	Both	kat2a
ENSXMAG00000008551	-0.333391	0.431532	-1.05212	0.000123224	0.71873	F	Down in Male	vat1
ENSXMAG00000019687	-0.274967	0.728724	-1.05169	0.0143293	0.776724	F	Down in Male	NA
ENSXMAG00000008937	2.44047	0.000260314	2.13045	0.00102223	0.310021	Both	Both	NA
ENSXMAG00000008939	-0.470199	0.203895	-0.66635	0.0224165	0.196151	Both	Both	DDX39A
ENSXMAG00000008942	3.06539	1.76e-09	2.85769	2.55e-08	0.207703	Both	Both	NA
ENSXMAG00000005122	-0.473884	0.294787	-1.05024	0.00132974	0.576355	F	Down in Male	itga6a
ENSXMAG00000009010	0.0681156	0.948401	-1.04857	0.0128983	1.11669	F	Down in Male	cavin1a
ENSXMAG00000000253	-0.404237	0.534011	-1.04711	0.0107369	0.64287	F	Down in Male	tk1
ENSXMAG00000008957	-1.02876	0.0042018	-1.14415	0.000512213	0.115389	Both	Both	hnrnpaba
ENSXMAG00000005029	-0.513518	0.0541076	-1.04704	1.57e-06	0.533522	F	Down in Male	thbs3a
ENSXMAG00000008962	-0.645158	0.0769085	-0.812409	0.00833199	0.167251	Both	Both	CALD1
ENSXMAG00000008965	2.79894	0.0385337	3.16431	0.00415617	-0.36537	Both	Both	NA
ENSXMAG00000008973	-1.07462	0.0254822	-1.12216	0.00922742	0.0475372	Both	Both	tmem88b
ENSXMAG00000008979	-0.823762	0.00574647	-0.946188	0.000491295	0.122427	Both	Both	kdm6ba
ENSXMAG00000023951	-0.252902	0.791638	-1.04638	0.0353289	0.793482	F	Down in Male	olfm2a
ENSXMAG00000008983	1.29211	6.48e-05	1.77677	4.01e-09	-0.484657	Both	Both	ctss2.1
ENSXMAG00000005273	-0.491416	0.251123	-1.04542	0.000952736	0.554006	F	Down in Male	lrrc8c
ENSXMAG00000021943	-0.379494	0.475495	-1.04371	0.00255266	0.664215	F	Down in Male	sspn
ENSXMAG00000008990	-0.478322	0.0580799	-0.674679	0.00150402	0.196358	Both	Both	kdm3b
ENSXMAG00000005255	-0.432638	0.414946	-1.04204	0.00333237	0.609398	F	Down in Male	cep85l
ENSXMAG00000008999	0.749232	0.160411	1.1949	0.00453105	-0.445669	Both	Both	zhx2a
ENSXMAG00000009005	-0.555853	0.317464	-1.00781	0.0128604	0.451962	Both	Both	dse
ENSXMAG00000008023	-0.461094	0.335759	-1.04044	0.00200129	0.579345	F	Down in Male	sema3fb
ENSXMAG00000009012	0.673607	0.0271453	0.886387	0.000847142	-0.21278	Both	Both	atp6v0a1a
ENSXMAG00000003474	-0.486167	0.448007	-1.03892	0.015921	0.552754	F	Down in Male	yeats4
ENSXMAG00000016710	-0.00916759	0.996847	-1.03788	0.0426425	1.02871	F	Down in Male	map2k6
ENSXMAG00000005600	-0.459633	0.499879	-1.03601	0.0199983	0.576377	F	Down in Male	NA
ENSXMAG00000009034	-0.78426	0.00579464	-0.682776	0.0105457	-0.101484	Both	Both	ARHGAP6
ENSXMAG00000009037	0.890931	0.0102704	1.29015	2.41e-05	-0.399224	Both	Both	NA
ENSXMAG00000014705	-0.456194	0.343404	-1.03597	0.00210694	0.579775	F	Down in Male	b4gat1
ENSXMAG00000009042	0.739119	0.145242	0.974608	0.0180301	-0.23549	Both	Both	NA
ENSXMAG00000009044	0.655876	0.206387	0.856061	0.0388397	-0.200184	Both	Both	NA
ENSXMAG00000028827	-0.422442	0.382078	-1.03567	0.00161894	0.613227	F	Down in Male	wfdc1
ENSXMAG00000009059	-1.43157	0.00117008	-1.78374	1.39e-05	0.352176	Both	Both	TRABD2A
ENSXMAG00000009071	0.675055	0.0394794	0.801324	0.00496438	-0.12627	Both	Both	tspan14
ENSXMAG00000009080	0.444117	0.19096	0.676967	0.0110839	-0.232849	Both	Both	csde1
ENSXMAG00000009087	-0.491779	0.423426	-0.855939	0.0454591	0.36416	Both	Both	NFATC1
ENSXMAG00000009110	0.570772	0.359123	1.0024	0.0223801	-0.431626	Both	Both	NA
ENSXMAG00000016217	-0.491856	0.190509	-1.03326	0.000285061	0.541407	F	Down in Male	SRGAP3
ENSXMAG00000025848	-0.531453	0.467748	-1.03319	0.0360597	0.501741	F	Down in Male	rab30
ENSXMAG00000009137	-1.25027	1.51e-06	-1.08494	2.6e-05	-0.165337	Both	Both	adamts1
ENSXMAG00000009140	-0.623042	0.0556543	-0.580633	0.0438439	-0.0424087	Both	Both	alk
ENSXMAG00000010771	-0.121501	0.917389	-1.03131	0.0460867	0.909813	F	Down in Male	ehd2a
ENSXMAG00000009150	1.25996	0.138635	1.41752	0.0461049	-0.157561	Both	Both	abraa
ENSXMAG00000009155	-0.817334	0.0112328	-1.24228	1e-05	0.424947	Both	Both	erc1a
ENSXMAG00000002029	-0.384247	0.464896	-1.03112	0.00244941	0.646873	F	Down in Male	b4galnt1b
ENSXMAG00000009161	0.952624	0.12408	1.2245	0.0158182	-0.271878	Both	Both	ptk6b
ENSXMAG00000017516	-0.432684	0.460359	-1.03034	0.00773855	0.59766	F	Down in Male	dchs1b
ENSXMAG00000006891	-0.221203	0.778063	-1.03009	0.0105196	0.808886	F	Down in Male	prdm11
ENSXMAG00000021952	-0.46109	0.473062	-1.0292	0.0149967	0.56811	F	Down in Male	pdcd7
ENSXMAG00000014626	-0.182436	0.822786	-1.02828	0.0124106	0.845846	F	Down in Male	hhipl2
ENSXMAG00000009188	1.47266	0.00296328	1.57551	0.000592406	-0.10285	Both	Both	gyg1b
ENSXMAG00000000431	-0.438755	0.566584	-1.02706	0.0350588	0.588303	F	Down in Male	hoxd10a
ENSXMAG00000009198	-1.79876	9.22e-12	-1.89117	3.11e-13	0.0924083	Both	Both	wnt9b
ENSXMAG00000011687	-0.450135	0.318621	-1.02704	0.00127782	0.576902	F	Down in Male	col6a2
ENSXMAG00000008331	-1.56059	2.91e-05	-1.02663	0.00615111	-0.533956	M	Down in Female	pitx1
ENSXMAG00000009214	-1.1541	0.00107681	-0.956753	0.00486561	-0.197343	Both	Both	csrnp1b
ENSXMAG00000011040	0.00777202	0.994179	-1.02647	0.000431268	1.03424	F	Down in Male	pygma
ENSXMAG00000009221	0.836147	0.122606	1.11745	0.0120974	-0.281302	Both	Both	slc22a13b
ENSXMAG00000009226	-1.12249	0.10305	-1.28138	0.0254616	0.158882	Both	Both	sobpa
ENSXMAG00000006973	-0.507972	0.227595	-1.02487	0.0011855	0.516897	F	Down in Male	spon1a
ENSXMAG00000022891	-0.340066	0.623778	-1.02217	0.0156207	0.682107	F	Down in Male	NA
ENSXMAG00000017644	-0.335374	0.596233	-1.02163	0.00675795	0.686253	F	Down in Male	ITGA7
ENSXMAG00000027096	-0.437814	0.278127	-1.02159	0.000433106	0.583777	F	Down in Male	GFRA1
ENSXMAG00000006275	-0.422452	0.141088	-1.01965	3.64e-06	0.597201	F	Down in Male	MYH10
ENSXMAG00000011482	-0.452901	0.162457	-1.01951	4.12e-05	0.566611	F	Down in Male	fap
ENSXMAG00000029559	-1.90395	8.29e-11	-1.01914	0.000758543	-0.884818	M	Down in Female	NA
ENSXMAG00000009281	0.366291	0.4223	0.682315	0.0290625	-0.316023	Both	Both	atr
ENSXMAG00000008446	-0.438637	0.419691	-1.01721	0.00503225	0.578574	F	Down in Male	evlb
ENSXMAG00000014631	0.11633	0.91022	-1.01662	0.0248586	1.13295	F	Down in Male	rps6kl1
ENSXMAG00000009296	2.48687	0.0158551	2.32333	0.0138223	0.163547	Both	Both	si:ch211-63p21.8
ENSXMAG00000009301	2.53584	1.5e-05	2.1762	0.000161297	0.359645	Both	Both	DHRS13
ENSXMAG00000021538	-2.42757	4.78e-09	-1.01443	0.0232908	-1.41314	M	Down in Female	cmlc1
ENSXMAG00000008091	-0.477513	0.340808	-1.01393	0.00420576	0.536414	F	Down in Male	chrd
ENSXMAG00000024356	-0.452771	0.54728	-1.01295	0.0344116	0.560183	F	Down in Male	shha
ENSXMAG00000009315	1.11807	0.0192245	1.33715	0.00162934	-0.219084	Both	Both	tmem184a
ENSXMAG00000024716	-0.17413	0.790306	-1.00999	0.00183541	0.835858	F	Down in Male	ednrba
ENSXMAG00000009238	-1.77135	0.000122581	-1.00755	0.0318511	-0.763791	M	Down in Female	gata4
ENSXMAG00000025560	-0.452107	0.467509	-1.00745	0.0143427	0.555339	F	Down in Male	cbx1b
ENSXMAG00000009329	0.528993	0.222304	0.793869	0.0169995	-0.264876	Both	Both	cradd
ENSXMAG00000009332	-0.418764	0.422523	-0.782988	0.0293529	0.364224	Both	Both	NA
ENSXMAG00000005276	-0.172489	0.854212	-1.00702	0.0253325	0.834529	F	Down in Male	aldh1l2
ENSXMAG00000009349	-0.585372	0.0790905	-0.585061	0.043681	-0.000311291	Both	Both	atp7a
ENSXMAG00000023829	-0.0593915	0.953557	-1.00599	0.0129912	0.9466	F	Down in Male	hoxc4a
ENSXMAG00000009356	-0.641803	0.174728	-0.934675	0.0130071	0.292872	Both	Both	sarnp
ENSXMAG00000010212	-1.5356	1.04e-05	-1.00434	0.00446227	-0.531259	M	Down in Female	fam83b
ENSXMAG00000009369	-0.745643	0.00947039	-0.753987	0.00406097	0.00834389	Both	Both	prickle1b
ENSXMAG00000015825	0.0604585	0.950051	-1.00348	0.00935878	1.06394	F	Down in Male	CPZ
ENSXMAG00000029557	-0.0214079	0.979797	-1.00229	0.000557721	0.980881	F	Down in Male	tmem38a
ENSXMAG00000019172	-0.384406	0.611196	-1.00228	0.0273467	0.617874	F	Down in Male	eif2s2
ENSXMAG00000009385	1.01394	0.011618	0.883068	0.0176061	0.130876	Both	Both	swap70a
ENSXMAG00000023975	-0.426537	0.475963	-1.00088	0.0108358	0.574347	F	Down in Male	MAP2K6
ENSXMAG00000015613	-0.421189	0.529555	-0.998614	0.0204938	0.577425	F	Down in Male	bcl6b
ENSXMAG00000009400	0.574361	0.337898	1.06477	0.0124913	-0.490411	Both	Both	SLC11A2
[truncated: 4,243 more rows]

## Sheet: Suppl table 3. frog
ID	logFC.x	adj.P.Val.x	logFC.y	adj.P.Val.y	S-value	pattern	ExpressionChange
A_10_P000006	0.499151	0.285682	-1.3335	0.0303481	1.83265	F	Down in Male
A_10_P000013	-2.40173	0.0236071	-0.13853	0.756653	-2.2632	M	Down in Female
A_10_P000014	-1.06572	0.0156247	0.423801	0.298101	-1.48952	M	Down in Female
A_10_P000015	-2.77382	0.00768206	2.20989	0.0286061	-4.98372	M	Down in Female
A_10_P000018	-7.70511	0.0946838	4.91895	0.0447095	-12.6241	M	Down in Female
A_10_P000025	-1.97484	0.00575991	-0.128309	0.678744	-1.84654	M	Down in Female
A_10_P000029	-3.81886	0.00552986	-0.135723	0.899119	-3.68314	M	Down in Female
A_10_P000030	-1.84799	0.0156865	0.564141	0.485921	-2.41214	M	Down in Female
A_10_P000037	-4.37945	0.00843824	-0.513075	0.536114	-3.86638	M	Down in Female
A_10_P000038	-1.14008	0.011045	1.19969	0.0322146	-2.33977	M	Up in Male
A_10_P000039	-0.333998	0.499761	1.74908	0.0244026	-2.08308	M	Up in Male
A_10_P000041	1.10956	0.0131948	0.391596	0.302378	0.717968	F	Up in Female
A_10_P000059	2.26001	0.0087479	-0.13902	0.820321	2.39903	F	Up in Female
A_10_P000066	-0.910397	0.0294318	0.292141	0.507345	-1.20254	M	Down in Female
A_10_P000068	-0.412027	0.567596	-2.29655	0.0312392	1.88452	F	Down in Male
A_10_P000078	0.396707	0.185027	-1.14313	0.0469747	1.53983	F	Down in Male
A_10_P000089	-0.788361	0.0333097	-0.2574	0.368355	-0.530962	Both	Both
A_10_P000091	1.77527	0.0186366	-1.54235	0.032258	3.31762	F	Up in Female
A_10_P000105	0.172708	0.638497	1.9341	0.0317704	-1.76139	M	Up in Male
A_10_P000120	-1.62553	0.0543214	-3.18638	0.0390909	1.56085	F	Down in Male
A_10_P000122	-1.47053	0.0317094	2.37197	0.0527358	-3.8425	M	Up in Male
A_10_P000125	1.41443	0.0382776	-2.24387	0.329783	3.6583	F	Down in Male
A_10_P000128	0.834298	0.0796135	-1.07238	0.0396572	1.90668	F	Down in Male
A_10_P000134	0.589554	0.338068	-2.39337	0.0313353	2.98292	F	Down in Male
A_10_P000139	1.30664	0.0446331	-0.15149	0.732068	1.45813	F	Up in Female
A_10_P000141	-2.84635	0.00665746	1.78436	0.0912795	-4.63071	M	Down in Female
A_10_P000143	0.570631	0.0574143	1.30799	0.0456178	-0.737363	M	Up in Male
A_10_P000145	0.930822	0.0242686	-0.758883	0.0628593	1.68971	F	Up in Female
A_10_P000177	-2.08098	0.01773	0.965159	0.0785112	-3.04614	M	Down in Female
A_10_P000179	-1.22066	0.00950855	0.929339	0.0757495	-2.14999	M	Down in Female
A_10_P000190	-1.65036	0.012167	1.66644	0.14925	-3.3168	M	Up in Male
A_10_P000193	-0.722287	0.0475592	-1.06887	0.0554278	0.346581	Both	Both
A_10_P000194	-0.75095	0.036346	-0.193664	0.538041	-0.557287	Both	Both
A_10_P000219	-1.20148	0.0174628	-0.332223	0.293915	-0.869258	M	Down in Female
A_10_P000221	1.79438	0.00915702	-0.854112	0.05471	2.64849	F	Up in Female
A_10_P000230	-1.87661	0.0294575	1.20395	0.0685967	-3.08056	M	Down in Female
A_10_P000233	0.569974	0.125286	-1.78045	0.0330043	2.35043	F	Down in Male
A_10_P000234	-0.146088	0.653607	1.04378	0.0447095	-1.18986	M	Up in Male
A_10_P000236	2.11045	0.00575991	0.232581	0.673104	1.87787	F	Up in Female
A_10_P000240	-1.14653	0.0396366	0.147804	0.699714	-1.29434	M	Down in Female
A_10_P000245	-1.09532	0.0360403	0.108476	0.738522	-1.20379	M	Down in Female
A_10_P000257	1.60093	0.0207757	-0.505641	0.246493	2.10657	F	Up in Female
A_10_P000263	-1.93853	0.0294182	0.626677	0.127783	-2.5652	M	Down in Female
A_10_P000274	1.04821	0.0370143	-0.527327	0.21548	1.57554	F	Up in Female
A_10_P000275	1.64477	0.0061728	-0.753728	0.0806388	2.3985	F	Up in Female
A_10_P000284	0.803405	0.0944472	-1.56987	0.0341262	2.37327	F	Down in Male
A_10_P000288	0.824583	0.0350467	-0.30064	0.312207	1.12522	F	Up in Female
A_10_P000291	-0.168628	0.664555	1.30456	0.0333462	-1.47318	M	Up in Male
A_10_P000292	-1.18955	0.0347164	0.207697	0.64836	-1.39725	M	Down in Female
A_10_P000295	-1.31355	0.00733642	0.443931	0.286292	-1.75748	M	Down in Female
A_10_P000299	-1.1775	0.0179531	0.283037	0.381956	-1.46054	M	Down in Female
A_10_P000301	-1.786	0.00671083	0.600762	0.489322	-2.38676	M	Down in Female
A_10_P000309	-1.19273	0.0163871	0.0670967	0.853958	-1.25983	M	Down in Female
A_10_P000314	1.16634	0.0480884	-0.244004	0.399797	1.41034	F	Up in Female
A_10_P000318	0.711288	0.0439925	-0.892674	0.104066	1.60396	F	Down in Male
A_10_P000321	0.922862	0.115602	0.981744	0.0412344	-0.0588819	Both	Both
A_10_P000324	1.4729	0.0360687	0.21899	0.549513	1.25391	F	Up in Female
A_10_P000325	-1.99824	0.0437891	0.210388	0.665277	-2.20862	M	Down in Female
A_10_P000326	-1.01832	0.0330371	0.282634	0.666729	-1.30095	M	Down in Female
A_10_P000334	-1.1802	0.0229061	0.369198	0.295349	-1.54939	M	Down in Female
A_10_P000363	0.100044	0.881949	1.54766	0.0312392	-1.44761	M	Up in Male
A_10_P000368	1.09267	0.0323721	-1.17273	0.0385285	2.2654	F	Down in Male
A_10_P000378	1.45174	0.00961039	-0.546625	0.329977	1.99836	F	Up in Female
A_10_P000382	-2.37375	0.0367744	0.880214	0.259983	-3.25396	M	Down in Female
A_10_P000401	1.13292	0.030734	-0.434487	0.232415	1.56741	F	Up in Female
A_10_P000405	1.4658	0.0202894	-1.01869	0.29517	2.48448	F	Up in Female
A_10_P000409	1.57273	0.00895578	-0.90608	0.0610699	2.47881	F	Up in Female
A_10_P000418	0.993078	0.0431236	-1.20174	0.047293	2.19482	F	Down in Male
A_10_P000420	0.879138	0.0357302	-0.501677	0.168745	1.38081	F	Up in Female
A_10_P000421	-1.8185	0.00566831	0.427723	0.288948	-2.24623	M	Down in Female
A_10_P000425	1.68785	0.00669719	-1.77068	0.0286061	3.45853	F	Down in Male
A_10_P000434	1.76241	0.0126543	-0.926498	0.0505819	2.6889	F	Up in Female
A_10_P000437	0.107507	0.817109	-1.48944	0.0347182	1.59694	F	Down in Male
A_10_P000440	-1.79594	0.0103528	0.440688	0.400093	-2.23663	M	Down in Female
A_10_P000445	1.39216	0.0120909	0.277673	0.515674	1.11449	F	Up in Female
A_10_P000447	1.10521	0.0141561	-0.665406	0.0801242	1.77061	F	Up in Female
A_10_P000450	-0.494153	0.415589	1.27174	0.0341262	-1.76589	M	Up in Male
A_10_P000457	-2.93071	0.00566831	-0.315136	0.312791	-2.61557	M	Down in Female
A_10_P000463	-0.912424	0.0301417	0.395876	0.535836	-1.3083	M	Down in Female
A_10_P000464	-0.54226	0.419069	1.30383	0.0394513	-1.84609	M	Up in Male
A_10_P000470	-1.56553	0.0147293	0.10968	0.74979	-1.67521	M	Down in Female
A_10_P000481	1.52264	0.0147293	-1.89086	0.0342583	3.4135	F	Down in Male
A_10_P000483	-1.62524	0.0169349	0.729998	0.432077	-2.35524	M	Down in Female
A_10_P000486	-1.17184	0.0140827	1.56992	0.0311008	-2.74177	M	Up in Male
A_10_P000488	-1.73833	0.00989487	0.550229	0.40099	-2.28856	M	Down in Female
A_10_P000489	2.44212	0.0331446	-0.425183	0.700593	2.8673	F	Up in Female
A_10_P000493	0.954786	0.0206921	-0.853897	0.0649834	1.80868	F	Up in Female
A_10_P000496	-0.674505	0.0767067	-1.42902	0.0343017	0.754518	F	Down in Male
A_10_P000500	0.847298	0.504087	-0.943553	0.047922	1.79085	F	Down in Male
A_10_P000501	-1.07194	0.0385582	0.0630692	0.940991	-1.13501	M	Down in Female
A_10_P000502	1.62393	0.0174041	-1.73718	0.0318175	3.36112	F	Down in Male
A_10_P000503	1.16361	0.0104972	1.21633	0.0980554	-0.052721	Both	Both
A_10_P000510	-0.496203	0.244763	1.74313	0.0252246	-2.23933	M	Up in Male
A_10_P000512	-1.29678	0.0238424	0.549578	0.296125	-1.84636	M	Down in Female
A_10_P000514	-1.47374	0.016811	-1.7283	0.0317704	0.254556	Both	Both
A_10_P000521	1.09374	0.0258074	-0.564136	0.148024	1.65787	F	Up in Female
A_10_P000529	-2.50765	0.0352787	1.72957	0.11458	-4.23722	M	Down in Female
A_10_P000533	1.51025	0.0224997	0.849806	0.060129	0.660442	F	Up in Female
A_10_P000534	0.447475	0.279475	1.94251	0.0244026	-1.49503	M	Up in Male
A_10_P000555	-1.11971	0.0194991	-0.449327	0.297543	-0.670384	M	Down in Female
A_10_P000557	0.74159	0.0381384	-1.391	0.0391492	2.13259	F	Down in Male
A_10_P000558	1.2882	0.0123711	-1.1066	0.036604	2.3948	F	Up in Female
A_10_P000559	-5.79279	0.0057691	-1.73727	0.0347182	-4.05552	M	Down in Female
A_10_P000564	-1.48993	0.0127958	-1.12358	0.0684891	-0.36635	Both	Both
A_10_P000567	-0.472317	0.225185	-1.30362	0.0356253	0.831307	F	Down in Male
A_10_P000597	0.70479	0.0492411	1.67059	0.0347961	-0.965797	M	Up in Male
A_10_P000599	-1.24121	0.0396762	-0.278176	0.652804	-0.963035	M	Down in Female
A_10_P000602	-1.5615	0.0101003	-0.303501	0.365321	-1.258	M	Down in Female
A_10_P000606	1.61743	0.00832093	-0.58189	0.115712	2.19932	F	Up in Female
A_10_P000607	1.89438	0.0560933	2.50336	0.0244026	-0.608978	M	Up in Male
A_10_P000618	1.05763	0.016802	-0.858189	0.0580118	1.91581	F	Up in Female
A_10_P000628	1.49592	0.0164296	-0.730939	0.0733574	2.22686	F	Up in Female
A_10_P000632	-2.24753	0.00656404	0.652784	0.288984	-2.90032	M	Down in Female
A_10_P000643	1.63075	0.0400324	-0.896498	0.087112	2.52725	F	Up in Female
A_10_P000645	-1.11234	0.0124889	-0.212069	0.490495	-0.900268	M	Down in Female
A_10_P000649	-0.0125901	0.96943	1.28685	0.0329886	-1.29944	M	Up in Male
A_10_P000650	-3.20243	0.00565523	-2.42252	0.0530012	-0.77991	M	Down in Female
A_10_P000659	-1.46995	0.00789153	0.918931	0.0476503	-2.38888	M	Down in Female
A_10_P000668	2.04392	0.00984139	-0.0387258	0.925251	2.08264	F	Up in Female
A_10_P000680	-1.07745	0.0490294	0.0642125	0.831233	-1.14166	M	Down in Female
A_10_P000700	-2.22947	0.0127751	0.750391	0.161215	-2.97986	M	Down in Female
A_10_P000712	1.97742	0.00634961	-0.229119	0.469049	2.20654	F	Up in Female
A_10_P000714	0.594029	0.2461	1.24097	0.034936	-0.64694	M	Up in Male
A_10_P000719	-0.953772	0.0147293	-0.739241	0.0915475	-0.21453	Both	Both
A_10_P000721	0.706044	0.0452825	0.0128577	0.974729	0.693187	F	Up in Female
A_10_P000733	-1.38645	0.0403085	0.558962	0.288345	-1.94541	M	Down in Female
A_10_P000748	1.40433	0.0262972	-0.795218	0.0672518	2.19955	F	Up in Female
A_10_P000750	1.10036	0.0370665	-0.890311	0.0806766	1.99067	F	Up in Female
A_10_P000751	-0.315349	0.601095	-2.36772	0.0244026	2.05237	F	Down in Male
A_10_P000758	1.21132	0.0214847	-1.12037	0.0642063	2.33168	F	Up in Female
A_10_P000762	1.7308	0.0299972	0.383811	0.643758	1.34699	F	Up in Female
A_10_P000763	-1.35519	0.0145009	1.62329	0.0303481	-2.97848	M	Up in Male
A_10_P000767	-1.4359	0.0328079	0.849339	0.0609096	-2.28524	M	Down in Female
A_10_P001229	-0.761805	0.206883	-1.34543	0.0348598	0.583624	Both	Both
A_10_P001233	1.77868	0.0057691	-0.966135	0.0667557	2.74481	F	Up in Female
A_10_P001241	-0.676349	0.0402195	0.596542	0.165117	-1.27289	M	Down in Female
A_10_P001242	1.7676	0.0343507	-0.283814	0.509683	2.05141	F	Up in Female
A_10_P001245	0.824055	0.198874	-1.50654	0.0387353	2.33059	F	Down in Male
A_10_P001268	1.71176	0.0128539	-0.724575	0.110331	2.43634	F	Up in Female
A_10_P001276	1.72398	0.012099	-1.22997	0.288174	2.95395	F	Up in Female
A_10_P001280	1.23332	0.0221424	-0.916398	0.0505642	2.14972	F	Up in Female
A_10_P001292	-0.992605	0.0296681	0.723671	0.0754889	-1.71628	M	Down in Female
A_10_P001293	0.776026	0.107709	-1.01951	0.0443935	1.79553	F	Down in Male
A_10_P001314	-1.3646	0.0172938	0.331764	0.530817	-1.69637	M	Down in Female
A_10_P001315	1.05995	0.052874	-1.04845	0.0424295	2.1084	F	Up in Female
A_10_P001328	-1.69869	0.0124353	0.019794	0.977994	-1.71849	M	Down in Female
A_10_P001333	0.64662	0.137808	-1.24617	0.0480696	1.89279	F	Down in Male
A_10_P001345	-0.579382	0.264584	-0.873952	0.0480612	0.29457	Both	Both
A_10_P001376	-0.496907	0.335796	-2.14906	0.0315991	1.65215	F	Down in Male
A_10_P001424	1.60456	0.0168844	-0.00164887	0.997271	1.6062	F	Up in Female
A_10_P001429	0.485516	0.237793	-1.61545	0.033752	2.10096	F	Down in Male
A_10_P001431	-2.00951	0.0107765	0.244935	0.504509	-2.25445	M	Down in Female
A_10_P001450	0.0614462	0.899495	-1.55688	0.0310203	1.61833	F	Down in Male
A_10_P001458	-1.6463	0.0154019	0.491485	0.366507	-2.13778	M	Down in Female
A_10_P001562	-0.92443	0.0828012	-0.914291	0.0454171	-0.0101393	Both	Both
A_10_P001643	1.67264	0.00789006	-1.26949	0.0424136	2.94213	F	Up in Female
A_10_P001737	0.179815	0.721339	-1.40747	0.0341262	1.58729	F	Down in Male
A_10_P001774	-1.4403	0.0485626	1.40829	0.0425859	-2.84859	M	Down in Female
A_10_P001841	-1.22759	0.0370625	0.982005	0.372262	-2.2096	M	Down in Female
A_10_P001939	-3.28127	0.00700215	2.08608	0.0452327	-5.36735	M	Down in Female
A_10_P001942	1.59399	0.0283163	0.336662	0.627936	1.25733	F	Up in Female
A_10_P001945	-0.159208	0.568978	1.47353	0.0313353	-1.63274	M	Up in Male
A_10_P001953	0.386513	0.291606	1.19289	0.0413179	-0.806374	M	Up in Male
A_10_P001956	1.90444	0.0105722	-0.577864	0.107912	2.4823	F	Up in Female
A_10_P001959	-1.20685	0.0114324	0.800717	0.10099	-2.00757	M	Down in Female
A_10_P001961	-1.06863	0.0438302	1.00309	0.0480824	-2.07173	M	Down in Female
A_10_P001964	-3.75136	0.00864188	-2.53766	0.0887571	-1.2137	M	Down in Female
A_10_P001965	-2.57536	0.0578303	1.57093	0.0342702	-4.14629	M	Down in Female
A_10_P001977	-0.828906	0.0489786	-0.279972	0.675179	-0.548934	Both	Both
A_10_P001978	-1.69973	0.010653	-0.262893	0.405523	-1.43683	M	Down in Female
A_10_P001990	1.02012	0.0133794	0.0139766	0.96775	1.00614	F	Up in Female
A_10_P001996	-1.78659	0.0489702	-0.278048	0.401267	-1.50854	M	Down in Female
A_10_P001998	0.320655	0.679271	1.73005	0.0342583	-1.4094	M	Up in Male
A_10_P002001	1.08445	0.0187928	-0.548695	0.140601	1.63315	F	Up in Female
A_10_P002005	-2.21876	0.0297547	-0.534953	0.227566	-1.6838	M	Down in Female
A_10_P002007	0.978573	0.0393894	0.0751828	0.914043	0.903391	F	Up in Female
A_10_P002010	0.558494	0.276031	-1.23457	0.0313353	1.79306	F	Down in Male
A_10_P002016	-2.31528	0.00701526	-0.00933552	0.979149	-2.30595	M	Down in Female
A_10_P002017	-0.969723	0.019669	0.284809	0.620476	-1.25453	M	Down in Female
A_10_P002018	0.872646	0.0656988	-1.14543	0.0356649	2.01807	F	Down in Male
A_10_P002019	-0.335634	0.750617	1.80938	0.0418627	-2.14502	M	Up in Male
A_10_P002039	1.11285	0.0789386	1.74965	0.0376077	-0.636799	M	Up in Male
A_10_P002055	-1.37945	0.0121534	-1.58271	0.0384055	0.203268	Both	Both
A_10_P002057	1.0705	0.0145964	0.473665	0.208314	0.596832	F	Up in Female
A_10_P002059	-6.7387	0.0407146	4.04806	0.160669	-10.7868	M	Down in Female
A_10_P002063	0.485729	0.195131	-1.03692	0.0493641	1.52265	F	Down in Male
A_10_P002066	-0.378072	0.764213	1.35172	0.0469747	-1.72979	M	Up in Male
A_10_P002072	0.146236	0.580327	-1.34979	0.0356253	1.49603	F	Down in Male
A_10_P002090	1.57946	0.0291225	1.33077	0.346495	0.248689	Both	Both
A_10_P002092	-3.23878	0.00973654	-0.393498	0.402998	-2.84528	M	Down in Female
A_10_P002100	-0.65965	0.0474849	0.393532	0.314615	-1.05318	M	Down in Female
A_10_P002101	0.959172	0.0284929	0.0449263	0.91529	0.914246	F	Up in Female
A_10_P002103	-0.0159587	0.96671	1.49407	0.0313353	-1.51003	M	Up in Male
A_10_P002107	-0.158989	0.744293	2.33875	0.0431878	-2.49774	M	Up in Male
A_10_P002115	1.62735	0.0188118	-1.1584	0.0347182	2.78575	F	Up in Female
A_10_P002116	-1.19779	0.0324723	0.79725	0.0557236	-1.99504	M	Down in Female
A_10_P002146	-1.01605	0.0450728	0.577373	0.463294	-1.59342	M	Down in Female
A_10_P002150	1.38811	0.0264378	0.0359779	0.947047	1.35214	F	Up in Female
A_10_P002156	0.987679	0.0256728	-0.168988	0.63785	1.15667	F	Up in Female
A_10_P002165	0.957399	0.0416886	-1.00846	0.0480824	1.96585	F	Down in Male
A_10_P002167	1.26277	0.0252191	-2.00267	0.0490679	3.26544	F	Down in Male
A_10_P002169	-4.64165	0.00552986	-1.40162	0.0303481	-3.24003	M	Down in Female
A_10_P002171	-1.09044	0.015475	0.0628615	0.87675	-1.1533	M	Down in Female
A_10_P002174	0.869046	0.185903	-3.66605	0.0341262	4.5351	F	Down in Male
A_10_P002177	0.769467	0.0444318	-0.651072	0.156437	1.42054	F	Up in Female
A_10_P002178	1.12022	0.0265722	0.038464	0.910947	1.08175	F	Up in Female
A_10_P002182	-3.60051	0.0378606	1.99267	0.0460369	-5.59319	M	Down in Female
A_10_P002190	-0.0582288	0.881572	-1.28343	0.0341262	1.2252	F	Down in Male
A_10_P002214	0.0925955	0.853853	-1.45575	0.0378207	1.54835	F	Down in Male
A_10_P002215	-1.02363	0.0172264	0.221565	0.524766	-1.24519	M	Down in Female
A_10_P002216	0.960055	0.0215058	-0.406253	0.224312	1.36631	F	Up in Female
A_10_P002219	-0.72894	0.0331277	0.297141	0.427078	-1.02608	M	Down in Female
A_10_P002222	-0.823364	0.0378675	0.3291	0.530189	-1.15246	M	Down in Female
A_10_P002236	0.280169	0.342409	-0.869811	0.0487379	1.14998	F	Down in Male
A_10_P002238	-0.141466	0.741462	-1.32375	0.0324381	1.18228	F	Down in Male
A_10_P002239	-1.54531	0.0117609	-1.4341	0.0699778	-0.111212	Both	Both
A_10_P002240	0.241027	0.70749	-1.5838	0.0427109	1.82483	F	Down in Male
A_10_P002242	2.46251	0.00566831	0.711157	0.367538	1.75136	F	Up in Female
A_10_P002246	-0.0131295	0.980846	-1.00739	0.036799	0.994264	F	Down in Male
A_10_P002248	-1.35934	0.0115357	-0.460049	0.263351	-0.899291	M	Down in Female
A_10_P002251	-1.47636	0.0181324	-0.835356	0.164713	-0.641006	M	Down in Female
A_10_P002253	0.246472	0.51918	-1.96192	0.0468904	2.20839	F	Down in Male
A_10_P002271	-1.03121	0.0174041	-0.344161	0.390701	-0.687052	M	Down in Female
A_10_P002272	-0.225215	0.502303	-1.71244	0.0312064	1.48723	F	Down in Male
A_10_P002274	0.94511	0.0251874	-0.343432	0.390015	1.28854	F	Up in Female
A_10_P002277	-0.14886	0.563868	-1.21718	0.046739	1.06832	F	Down in Male
A_10_P002279	-0.252231	0.502867	-1.59564	0.0302606	1.34341	F	Down in Male
A_10_P002287	0.786362	0.0372516	-0.987926	0.066039	1.77429	F	Down in Male
A_10_P002295	-1.10398	0.0376689	0.0199986	0.956398	-1.12398	M	Down in Female
A_10_P002302	-1.77051	0.240996	3.84365	0.0244026	-5.61417	M	Up in Male
A_10_P002303	-7.76022	0.0430819	3.84399	0.0528529	-11.6042	M	Down in Female
A_10_P002312	0.645816	0.543536	-2.21188	0.0312392	2.8577	F	Down in Male
A_10_P002317	-2.1824	0.0119887	0.0307526	0.947602	-2.21316	M	Down in Female
A_10_P002328	-1.74163	0.00911245	0.269089	0.399807	-2.01072	M	Down in Female
A_10_P002331	-4.53738	0.00628354	-0.860633	0.0946029	-3.67675	M	Down in Female
A_10_P002334	-1.6002	0.00665647	-0.80812	0.174032	-0.792078	M	Down in Female
A_10_P002341	0.887718	0.0733187	-0.89896	0.0475131	1.78668	F	Down in Male
A_10_P002342	-3.13535	0.00754505	1.35398	0.0608319	-4.48933	M	Down in Female
A_10_P002349	0.523072	0.354117	-1.94134	0.0244026	2.46442	F	Down in Male
A_10_P002351	-1.20124	0.0281062	0.684731	0.284305	-1.88597	M	Down in Female
A_10_P002359	1.63709	0.00733642	-0.902768	0.0649417	2.53986	F	Up in Female
A_10_P002377	-1.61543	0.00631508	0.565477	0.173431	-2.18091	M	Down in Female
A_10_P002378	-0.0753049	0.892989	0.96511	0.0379562	-1.04041	M	Up in Male
A_10_P002379	0.0510699	0.887969	-1.08619	0.0381108	1.13726	F	Down in Male
A_10_P002380	1.52377	0.015501	-0.335061	0.729126	1.85883	F	Up in Female
A_10_P002382	-3.28778	0.0247155	-1.40131	0.0347182	-1.88647	M	Down in Female
A_10_P002386	-1.49699	0.00635941	-0.0504501	0.898164	-1.44654	M	Down in Female
A_10_P002392	-0.885588	0.0381384	0.679542	0.10972	-1.56513	M	Down in Female
A_10_P002396	-0.762355	0.0488442	0.25716	0.446796	-1.01952	M	Down in Female
A_10_P002397	-0.645249	0.0449028	1.17408	0.110797	-1.81933	M	Up in Male
A_10_P002398	-1.84424	0.0281829	-0.813639	0.124019	-1.0306	M	Down in Female
A_10_P002403	-3.80363	0.00566831	-1.96536	0.0311008	-1.83828	M	Down in Female
A_10_P002404	-1.53381	0.0289141	-2.97476	0.0937859	1.44095	F	Down in Male
A_10_P002411	0.596969	0.223873	-1.45133	0.0335281	2.0483	F	Down in Male
A_10_P002415	-3.42209	0.0095645	-3.23313	0.0244026	-0.188959	Both	Both
A_10_P002417	0.239622	0.586964	-1.50703	0.0454829	1.74665	F	Down in Male
A_10_P002420	-4.45253	0.0267884	2.90211	0.0302118	-7.35465	M	Down in Female
A_10_P002429	1.05735	0.0339389	2.75349	0.106723	-1.69614	M	Up in Male
A_10_P002432	-1.50182	0.00943325	-2.77927	0.0244026	1.27744	F	Down in Male
A_10_P002433	0.704813	0.0401212	-1.31829	0.121319	2.0231	F	Down in Male
A_10_P002434	1.7856	0.0057691	-0.677146	0.127493	2.46275	F	Up in Female
A_10_P002441	1.50684	0.0171659	-1.74459	0.032258	3.25143	F	Down in Male
A_10_P002444	1.56753	0.0189768	-0.47832	0.497085	2.04585	F	Up in Female
A_10_P002448	0.807907	0.0266745	-1.1889	0.0367253	1.9968	F	Down in Male
A_10_P002452	-1.24763	0.0448239	-0.592792	0.183871	-0.654834	M	Down in Female
A_10_P002454	-1.87512	0.019615	0.339482	0.465477	-2.2146	M	Down in Female
A_10_P002457	1.07952	0.0434532	-0.285285	0.358995	1.3648	F	Up in Female
A_10_P002462	0.714038	0.134166	-1.06262	0.0447095	1.77666	F	Down in Male
A_10_P002469	0.834461	0.048315	-1.64738	0.0347182	2.48184	F	Down in Male
A_10_P002470	1.83768	0.0380475	-1.58759	0.029862	3.42527	F	Up in Female
A_10_P002472	1.33703	0.00988201	2.34846	0.0962121	-1.01143	M	Up in Male
A_10_P002477	1.624	0.0158391	-0.27645	0.466093	1.90045	F	Up in Female
A_10_P002482	-1.0945	0.0166124	-0.251742	0.363876	-0.842754	M	Down in Female
A_10_P002485	-1.88279	0.0214393	-0.638394	0.282116	-1.2444	M	Down in Female
A_10_P002488	-5.38674	0.00566831	-0.326617	0.653446	-5.06012	M	Down in Female
A_10_P002490	0.0418876	0.93653	-1.44354	0.032258	1.48542	F	Down in Male
A_10_P002501	-1.38243	0.0108759	0.232722	0.538248	-1.61515	M	Down in Female
A_10_P002502	0.844035	0.0235582	-0.657035	0.101384	1.50107	F	Up in Female
A_10_P002508	-0.584735	0.216732	1.2315	0.0443289	-1.81623	M	Up in Male
A_10_P002515	-4.45945	0.00592497	-1.2727	0.0360313	-3.18675	M	Down in Female
A_10_P002524	-3.00705	0.00938611	2.624	0.105851	-5.63106	M	Down in Female
A_10_P002526	-0.540763	0.179133	-1.4549	0.0377665	0.914136	F	Down in Male
A_10_P002539	-0.938304	0.036547	-1.67665	0.0516265	0.738351	F	Down in Male
A_10_P002541	1.28895	0.0242164	-1.66101	0.0311008	2.94995	F	Down in Male
A_10_P002543	-1.06993	0.0172393	0.124734	0.749719	-1.19466	M	Down in Female
A_10_P002546	0.0789803	0.857587	1.68419	0.0447077	-1.60521	M	Up in Male
A_10_P002556	0.895061	0.0842209	-2.05825	0.0244026	2.95331	F	Down in Male
A_10_P002557	0.00277428	0.995976	-0.947436	0.0463136	0.950211	F	Down in Male
A_10_P002563	0.666044	0.0429976	-0.599735	0.1117	1.26578	F	Up in Female
A_10_P002572	1.22175	0.0103169	1.61428	0.0312392	-0.392536	Both	Both
A_10_P002578	-0.822742	0.0286606	-0.323568	0.486635	-0.499174	Both	Both
A_10_P002588	0.988298	0.0252127	-1.11624	0.0416708	2.10454	F	Down in Male
A_10_P002591	-0.168849	0.735385	-1.64985	0.0320669	1.481	F	Down in Male
A_10_P002596	0.471845	0.443035	-1.06058	0.0447095	1.53243	F	Down in Male
A_10_P002598	0.394568	0.405788	-1.48185	0.031061	1.87642	F	Down in Male
A_10_P002604	-0.56117	0.111644	-1.40079	0.048587	0.839621	F	Down in Male
A_10_P002605	-1.23327	0.0186981	-0.826514	0.0774592	-0.406756	Both	Both
A_10_P002607	1.02853	0.120977	-2.28225	0.0317113	3.31078	F	Down in Male
A_10_P002608	-1.2683	0.0333097	-0.393417	0.239671	-0.874886	M	Down in Female
A_10_P002610	-0.571285	0.0825893	1.84208	0.0447077	-2.41337	M	Up in Male
A_10_P002612	0.204205	0.662548	1.59297	0.0413174	-1.38877	M	Up in Male
A_10_P002613	1.05208	0.0192235	-1.00816	0.0659917	2.06025	F	Up in Female
A_10_P002622	-1.14177	0.0232298	-1.31731	0.0325066	0.175534	Both	Both
A_10_P002626	-1.54448	0.00915702	-0.0158109	0.962333	-1.52867	M	Down in Female
A_10_P002627	1.6539	0.0192339	-0.564016	0.335294	2.21792	F	Up in Female
A_10_P002628	1.968	0.00552986	1.4216	0.151572	0.546404	Both	Both
A_10_P002629	-3.02591	0.0085203	-1.91159	0.0244026	-1.11432	M	Down in Female
A_10_P002646	1.21519	0.044452	-1.87826	0.0404948	3.09344	F	Down in Male
A_10_P002648	-0.329858	0.396089	-0.987617	0.048513	0.657758	F	Down in Male
A_10_P002649	-4.84595	0.00810943	-0.911104	0.0750895	-3.93485	M	Down in Female
A_10_P002656	1.30143	0.0141859	-0.158878	0.665438	1.4603	F	Up in Female
A_10_P002660	0.719136	0.235874	-1.35926	0.0399698	2.0784	F	Down in Male
A_10_P002663	-1.01956	0.0212371	-0.147876	0.726332	-0.871686	M	Down in Female
A_10_P002666	1.32152	0.0094585	0.508714	0.328523	0.812808	F	Up in Female
A_10_P002671	-1.69181	0.022443	0.447801	0.208471	-2.13961	M	Down in Female
A_10_P002672	-0.999036	0.0428438	0.39192	0.534148	-1.39096	M	Down in Female
A_10_P002673	0.676455	0.143137	-1.61019	0.0447077	2.28664	F	Down in Male
A_10_P002683	-0.118305	0.696335	-1.1345	0.0412614	1.01619	F	Down in Male
A_10_P002690	-1.15667	0.0324606	-1.49933	0.0565261	0.342664	Both	Both
A_10_P002692	-0.777195	0.049937	0.555388	0.123481	-1.33258	M	Down in Female
A_10_P002701	-1.56453	0.0105136	0.537548	0.186493	-2.10208	M	Down in Female
A_10_P002719	0.413056	0.352468	-1.84114	0.0335121	2.2542	F	Down in Male
A_10_P002725	-0.684946	0.461007	-1.90066	0.0341262	1.21571	F	Down in Male
A_10_P002732	-0.537947	0.280026	-1.15079	0.0416327	0.612842	F	Down in Male
A_10_P002745	-0.737118	0.0335393	-0.323791	0.294398	-0.413327	Both	Both
A_10_P002754	1.1645	0.0451519	1.00898	0.052392	0.155518	Both	Both
A_10_P002758	3.41124	0.0057691	-1.54586	0.0366839	4.9571	F	Up in Female
A_10_P002760	0.820203	0.0493669	-0.761969	0.0978043	1.58217	F	Up in Female
A_10_P002770	-1.03893	0.0178317	1.18286	0.0809812	-2.22179	M	Up in Male
A_10_P002772	1.39051	0.046516	-0.81272	0.167683	2.20323	F	Up in Female
A_10_P002776	-0.916044	0.0185811	0.516586	0.149134	-1.43263	M	Down in Female
A_10_P002781	-1.66376	0.0155349	0.453209	0.389507	-2.11697	M	Down in Female
A_10_P002785	-0.96671	0.0152965	-2.8265	0.0244026	1.85979	F	Down in Male
A_10_P002788	0.524488	0.170133	-1.07628	0.0382771	1.60076	F	Down in Male
A_10_P002789	0.76013	0.0423491	-0.07103	0.85886	0.83116	F	Up in Female
A_10_P002794	-2.13766	0.00575991	-1.82988	0.0244026	-0.30778	Both	Both
A_10_P002802	0.11708	0.733889	-1.91739	0.0286061	2.03447	F	Down in Male
A_10_P002808	1.5784	0.0220307	-1.18822	0.0348366	2.76662	F	Up in Female
A_10_P002814	0.496744	0.153272	-1.20468	0.034936	1.70143	F	Down in Male
A_10_P002825	-1.1278	0.0285052	-1.05566	0.133795	-0.0721374	Both	Both
A_10_P002827	0.112391	0.774074	-0.934939	0.0412614	1.04733	F	Down in Male
A_10_P002829	-1.4533	0.0486978	-0.336866	0.308283	-1.11643	M	Down in Female
A_10_P002833	-0.34634	0.343388	-1.49079	0.0341262	1.14445	F	Down in Male
A_10_P002839	1.0572	0.0225129	0.3007	0.363418	0.756505	F	Up in Female
A_10_P002841	-1.00979	0.0220906	0.470474	0.210471	-1.48027	M	Down in Female
A_10_P002842	-0.853697	0.0312452	-0.394933	0.278064	-0.458765	Both	Both
A_10_P002850	0.866801	0.0224115	-0.549166	0.150047	1.41597	F	Up in Female
A_10_P002856	0.399539	0.364767	-1.45367	0.0373418	1.85321	F	Down in Male
A_10_P002857	1.06657	0.028784	0.658283	0.0974372	0.408287	Both	Both
A_10_P002858	-0.484857	0.213565	-1.85479	0.0403486	1.36993	F	Down in Male
A_10_P002865	1.20728	0.0267164	0.80468	0.125861	0.402602	Both	Both
A_10_P002869	1.11077	0.046947	-0.910334	0.0477071	2.0211	F	Up in Female
A_10_P002872	-0.146119	0.738394	-1.70685	0.0464197	1.56073	F	Down in Male
A_10_P002890	-4.0774	0.0109115	-2.41411	0.0248666	-1.66329	M	Down in Female
A_10_P002891	-4.39374	0.00789153	-0.412203	0.597546	-3.98154	M	Down in Female
A_10_P002894	1.71217	0.328363	5.84585	0.0244026	-4.13368	M	Up in Male
A_10_P002896	-0.347162	0.516169	-1.79206	0.0347182	1.4449	F	Down in Male
A_10_P002901	-1.12814	0.0260957	0.462151	0.222648	-1.59029	M	Down in Female
A_10_P002903	-1.47359	0.00858769	1.24474	0.144691	-2.71833	M	Down in Female
A_10_P002905	-0.933146	0.0433976	-0.731233	0.118783	-0.201913	Both	Both
A_10_P002906	1.08271	0.0149135	0.609346	0.363044	0.473359	Both	Both
A_10_P002911	0.420043	0.314107	-1.13659	0.0418627	1.55663	F	Down in Male
A_10_P002912	-2.55919	0.00707599	0.179194	0.794756	-2.73839	M	Down in Female
A_10_P002913	-0.648646	0.103494	-1.90501	0.0445274	1.25637	F	Down in Male
A_10_P002916	-0.694751	0.105206	-1.64762	0.0313802	0.952865	F	Down in Male
A_10_P002920	0.866801	0.035178	-1.32872	0.057383	2.19552	F	Down in Male
A_10_P002921	0.637895	0.133073	2.57105	0.0418259	-1.93316	M	Up in Male
A_10_P002926	1.34788	0.00915702	0.159349	0.595446	1.18853	F	Up in Female
A_10_P002929	0.0225112	0.965075	-1.1841	0.0497669	1.20661	F	Down in Male
A_10_P002931	3.65995	0.00552986	1.93882	0.0604719	1.72113	F	Up in Female
A_10_P002933	-0.294815	0.558469	-0.925362	0.0410645	0.630547	F	Down in Male
A_10_P002935	-1.32014	0.0147293	-0.990972	0.0684701	-0.329169	Both	Both
A_10_P002953	0.842563	0.0260391	-0.570116	0.381603	1.41268	F	Up in Female
A_10_P002962	1.13567	0.0216623	-0.505084	0.137535	1.64075	F	Up in Female
A_10_P002964	1.57994	0.0107765	-0.0226531	0.95287	1.60259	F	Up in Female
A_10_P002968	1.04267	0.0245408	-1.10165	0.0475317	2.14433	F	Down in Male
A_10_P002969	-1.04253	0.030293	-0.490398	0.147228	-0.552134	Both	Both
A_10_P002971	-0.969483	0.0790397	-1.30159	0.0436601	0.33211	Both	Both
A_10_P002977	-2.9538	0.0199039	4.78372	0.0244026	-7.73752	M	Up in Male
A_10_P002980	1.06194	0.0429257	-0.205994	0.483255	1.26793	F	Up in Female
A_10_P002981	2.10729	0.0163871	-0.595658	0.130202	2.70295	F	Up in Female
A_10_P002997	-0.627075	0.183601	-1.31458	0.0312392	0.687507	F	Down in Male
A_10_P002999	0.751048	0.282764	-1.53326	0.043157	2.28431	F	Down in Male
A_10_P003001	-1.16532	0.0109535	-0.476349	0.159066	-0.688972	M	Down in Female
A_10_P003005	0.197224	0.649663	-1.68061	0.0432128	1.87784	F	Down in Male
A_10_P003008	-0.675336	0.132264	-1.02407	0.0411444	0.348731	Both	Both
A_10_P003013	1.86703	0.00764367	-0.410011	0.239092	2.27704	F	Up in Female
A_10_P003015	0.437931	0.375489	-1.47648	0.0316377	1.91441	F	Down in Male
A_10_P003018	1.14393	0.0147293	-0.166321	0.713809	1.31026	F	Up in Female
A_10_P003024	-0.511085	0.399342	-1.49833	0.0316377	0.987248	F	Down in Male
A_10_P003025	-2.35356	0.00566831	-1.43938	0.101013	-0.914181	M	Down in Female
A_10_P003033	0.504097	0.306436	-0.975543	0.043269	1.47964	F	Down in Male
A_10_P003035	1.16118	0.0415445	-2.05941	0.0248666	3.2206	F	Down in Male
A_10_P003036	-0.697514	0.251591	-2.84411	0.0286061	2.14659	F	Down in Male
A_10_P003037	2.31927	0.00986307	0.176155	0.837946	2.14311	F	Up in Female
A_10_P003042	-4.48366	0.00768206	-1.83411	0.0248666	-2.64956	M	Down in Female
A_10_P003048	-0.743024	0.041901	0.0574453	0.879094	-0.800469	M	Down in Female
A_10_P003049	-2.19306	0.0171659	0.918295	0.215101	-3.11135	M	Down in Female
A_10_P003053	1.01718	0.0411545	-0.334666	0.305763	1.35185	F	Up in Female
A_10_P003055	0.899894	0.0469407	1.75359	0.0248666	-0.853695	M	Up in Male
A_10_P003057	1.10519	0.016988	-0.119551	0.837946	1.22474	F	Up in Female
A_10_P003065	-1.34338	0.0193225	-0.422393	0.387521	-0.92099	M	Down in Female
A_10_P003066	0.660039	0.299381	-1.65966	0.0341262	2.3197	F	Down in Male
A_10_P003079	0.0548997	0.887529	-1.06581	0.0469747	1.12071	F	Down in Male
A_10_P003088	-2.65706	0.0213834	-2.24231	0.0315019	-0.414752	Both	Both
A_10_P003093	-1.24144	0.0116188	-0.624613	0.0858029	-0.616829	M	Down in Female
A_10_P003095	0.946993	0.0489507	-0.204327	0.575217	1.15132	F	Up in Female
A_10_P003099	1.28194	0.0146535	-1.74876	0.0330043	3.03069	F	Down in Male
A_10_P003105	-1.33735	0.00874615	0.482853	0.392277	-1.8202	M	Down in Female
A_10_P003106	-0.688871	0.475238	-1.5927	0.0395964	0.903833	F	Down in Male
A_10_P003107	1.25966	0.0177167	2.07303	0.0627492	-0.813364	M	Up in Male
A_10_P003113	-0.959461	0.0360295	-0.40482	0.278713	-0.554641	Both	Both
A_10_P003115	0.927213	0.0692843	1.5537	0.0292155	-0.626491	M	Up in Male
A_10_P003124	0.400226	0.206469	-2.19571	0.0244026	2.59594	F	Down in Male
A_10_P003126	0.464374	0.266938	-1.49211	0.0396572	1.95649	F	Down in Male
A_10_P003131	-0.788349	0.04251	0.0625132	0.839688	-0.850862	M	Down in Female
A_10_P003132	0.0274538	0.960382	-1.10117	0.0403486	1.12863	F	Down in Male
A_10_P003133	-1.35672	0.028635	2.83145	0.0476635	-4.18817	M	Up in Male
A_10_P003139	-4.03404	0.0086984	-1.25417	0.055907	-2.77988	M	Down in Female
A_10_P003141	-1.81752	0.0105705	1.91121	0.11482	-3.72873	M	Up in Male
A_10_P003146	-1.97347	0.0690826	1.7833	0.0439151	-3.75677	M	Down in Female
A_10_P003147	-0.765813	0.0487471	0.0232166	0.938456	-0.789029	M	Down in Female
A_10_P003153	0.592576	0.276135	1.22192	0.0493641	-0.629341	M	Up in Male
A_10_P003154	0.80662	0.0347904	-0.186706	0.531904	0.993325	F	Up in Female
A_10_P003157	1.94642	0.00628354	0.888262	0.0979458	1.05816	F	Up in Female
A_10_P003158	-1.14794	0.0133193	-0.292907	0.421877	-0.855037	M	Down in Female
A_10_P003162	1.27426	0.0095645	-1.32198	0.0410799	2.59624	F	Down in Male
A_10_P003167	-1.00267	0.0242686	0.175178	0.540392	-1.17784	M	Down in Female
A_10_P003181	-4.35693	0.0324865	-1.20773	0.219452	-3.1492	M	Down in Female
A_10_P003183	1.25607	0.118186	-1.29332	0.0321137	2.5494	F	Down in Male
A_10_P003185	0.707988	0.12287	1.34514	0.0347182	-0.637155	M	Up in Male
A_10_P003205	2.35416	0.00566831	-0.395896	0.299767	2.75006	F	Up in Female
A_10_P003211	-1.60692	0.010281	0.824254	0.0757555	-2.43117	M	Down in Female
A_10_P003215	1.49645	0.0165267	-1.08338	0.0740549	2.57984	F	Up in Female
A_10_P003223	1.03203	0.0189527	0.581352	0.283454	0.450678	Both	Both
A_10_P003224	1.95218	0.00959586	-0.256957	0.607147	2.20914	F	Up in Female
A_10_P003225	-0.578712	0.404768	-1.12411	0.0341262	0.545396	Both	Both
A_10_P003228	-0.741706	0.247816	-2.51738	0.0292155	1.77567	F	Down in Male
A_10_P003232	-0.411421	0.348858	-1.4901	0.0248666	1.07868	F	Down in Male
A_10_P003233	1.12629	0.0260369	-1.59369	0.038279	2.71999	F	Down in Male
A_10_P003236	-0.640573	0.298162	-2.31198	0.032258	1.67141	F	Down in Male
A_10_P003237	-0.260696	0.595152	0.949938	0.0418627	-1.21063	M	Up in Male
A_10_P003249	1.19611	0.0245443	1.03654	0.0383407	0.159574	Both	Both
A_10_P003255	0.346766	0.620377	1.45287	0.0467952	-1.1061	M	Up in Male
A_10_P003256	0.498701	0.237985	-1.33716	0.0350053	1.83586	F	Down in Male
A_10_P003257	-1.13487	0.0104532	0.687248	0.184573	-1.82211	M	Down in Female
A_10_P003262	2.8373	0.00927789	1.80644	0.0378729	1.03086	F	Up in Female
A_10_P003267	-10.1871	0.0179454	3.13288	0.371076	-13.32	M	Down in Female
A_10_P003269	1.99695	0.0123343	-0.289112	0.357688	2.28607	F	Up in Female
A_10_P003271	1.39791	0.00992864	-0.736469	0.0805342	2.13438	F	Up in Female
A_10_P003272	1.91956	0.0057691	-0.283628	0.323513	2.20319	F	Up in Female
A_10_P003274	-0.0768725	0.867613	1.37915	0.0344909	-1.45602	M	Up in Male
A_10_P003275	-0.107754	0.771013	-1.76144	0.0469555	1.65368	F	Down in Male
A_10_P003277	0.913224	0.0705911	2.96194	0.031279	-2.04871	M	Up in Male
A_10_P003279	0.630227	0.363234	1.32871	0.0412343	-0.698487	M	Up in Male
A_10_P003284	0.699157	0.0769602	-0.911121	0.0446758	1.61028	F	Down in Male
A_10_P003291	-8.89069	0.0637682	5.24674	0.0351401	-14.1374	M	Down in Female
A_10_P003300	-1.99978	0.0444318	0.0957503	0.784458	-2.09553	M	Down in Female
A_10_P003301	-2.33084	0.00668476	1.22854	0.0341262	-3.55939	M	Down in Female
A_10_P003303	-0.662053	0.110213	-1.36677	0.0403486	0.704714	F	Down in Male
A_10_P003305	-1.01023	0.0854358	1.72807	0.0311008	-2.7383	M	Up in Male
A_10_P003306	-3.27037	0.0241581	0.075059	0.889353	-3.34543	M	Down in Female
A_10_P003311	1.31293	0.0229456	-1.64869	0.0315556	2.96163	F	Down in Male
A_10_P003316	1.14759	0.0214164	-0.75553	0.0645911	1.90312	F	Up in Female
A_10_P003317	0.802592	0.384353	-1.53629	0.0418627	2.33888	F	Down in Male
A_10_P003318	-0.750696	0.0453849	-0.354975	0.273495	-0.395721	Both	Both
A_10_P003319	-3.9784	0.0375898	-2.65678	0.248851	-1.32162	M	Down in Female
A_10_P003323	-9.66905	0.0446659	6.08122	0.16517	-15.7503	M	Down in Female
A_10_P003325	-3.44919	0.00552986	0.795808	0.152231	-4.24499	M	Down in Female
A_10_P003329	-6.2096	0.00949349	1.36304	0.388316	-7.57264	M	Down in Female
A_10_P003332	-0.833924	0.0338533	0.0208884	0.943783	-0.854813	M	Down in Female
A_10_P003333	-5.5403	0.0324154	4.10902	0.0519737	-9.64932	M	Down in Female
A_10_P003334	-4.77259	0.00566831	-0.916532	0.0768847	-3.85606	M	Down in Female
A_10_P003339	1.5072	0.00907683	0.957261	0.283382	0.549943	Both	Both
A_10_P003340	-1.99095	0.00575991	0.917016	0.0975158	-2.90796	M	Down in Female
A_10_P003341	-1.77155	0.0333919	0.0545225	0.870828	-1.82607	M	Down in Female
A_10_P003343	0.0592744	0.888781	-1.79912	0.0311008	1.8584	F	Down in Male
A_10_P003345	-0.952823	0.031576	-0.366288	0.290936	-0.586536	M	Down in Female
A_10_P003346	1.05306	0.0126622	0.667636	0.0978331	0.385421	Both	Both
A_10_P003347	0.40177	0.41251	-1.49914	0.0320669	1.90091	F	Down in Male
A_10_P003350	-0.766991	0.028628	-0.100188	0.820079	-0.666803	M	Down in Female
A_10_P003357	-8.98782	0.0416886	6.13603	0.223462	-15.1239	M	Down in Female
A_10_P003363	-0.156406	0.767242	2.27327	0.0244026	-2.42968	M	Up in Male
A_10_P003364	1.7858	0.00870649	-2.2281	0.0313353	4.0139	F	Down in Male
A_10_P003365	-1.64628	0.0484003	-0.741134	0.0966515	-0.90515	M	Down in Female
A_10_P003367	-1.75273	0.00839154	0.963052	0.0643465	-2.71578	M	Down in Female
A_10_P003370	0.0567177	0.892022	-1.28957	0.0353068	1.34629	F	Down in Male
A_10_P003371	-0.959122	0.0214084	0.463453	0.306563	-1.42258	M	Down in Female
A_10_P003374	1.55246	0.0335499	-1.09597	0.0628799	2.64843	F	Up in Female
A_10_P003378	1.08964	0.0270474	-1.28994	0.0312392	2.37958	F	Down in Male
A_10_P003380	-1.04707	0.0179804	-0.374025	0.276852	-0.673045	M	Down in Female
A_10_P003381	0.772603	0.0564026	-1.02642	0.0436961	1.79903	F	Down in Male
A_10_P003386	-0.699357	0.0374884	1.13242	0.1181	-1.83178	M	Up in Male
A_10_P003391	-4.57807	0.00704643	-1.43793	0.0347182	-3.14014	M	Down in Female
A_10_P003399	2.43118	0.00569421	0.836571	0.18885	1.59461	F	Up in Female
A_10_P003403	-3.88749	0.00923298	2.22251	0.0351401	-6.11	M	Down in Female
A_10_P003404	-0.0977529	0.884733	1.34745	0.0312392	-1.44521	M	Up in Male
A_10_P003412	0.971855	0.0482167	0.27098	0.681964	0.700874	F	Up in Female
A_10_P003413	-1.34988	0.00982371	0.287907	0.349296	-1.63779	M	Down in Female
A_10_P003417	-7.2623	0.0757523	5.05647	0.033331	-12.3188	M	Down in Female
A_10_P003422	0.181156	0.707947	-1.47168	0.0450656	1.65284	F	Down in Male
A_10_P003427	-1.23848	0.0347431	0.698931	0.229602	-1.93741	M	Down in Female
A_10_P003430	-3.85405	0.0284659	1.15982	0.110258	-5.01387	M	Down in Female
A_10_P003432	2.23727	0.0328509	0.735166	0.665856	1.5021	F	Up in Female
A_10_P003449	1.12398	0.0116188	-0.473825	0.294398	1.5978	F	Up in Female
A_10_P003455	0.494417	0.470308	-1.42743	0.0447808	1.92185	F	Down in Male
A_10_P003460	-0.790832	0.0280562	0.449644	0.235611	-1.24048	M	Down in Female
A_10_P003477	0.0991078	0.881167	-1.98226	0.0421907	2.08137	F	Down in Male
A_10_P003482	-1.51718	0.0149212	0.589763	0.301988	-2.10694	M	Down in Female
A_10_P003483	-3.69421	0.00818253	-2.53924	0.0244026	-1.15496	M	Down in Female
A_10_P003484	-2.69505	0.00575991	-1.00515	0.148033	-1.6899	M	Down in Female
A_10_P003489	-0.611053	0.085914	-1.16115	0.0404948	0.550098	Both	Both
A_10_P003497	-2.60703	0.00866412	-2.6852	0.0244851	0.0781632	Both	Both
A_10_P003498	-0.924941	0.0271047	-0.238118	0.462899	-0.686822	M	Down in Female
A_10_P003500	1.19897	0.0413326	4.22531	0.0360313	-3.02634	M	Up in Male
A_10_P003503	-1.72509	0.0271553	-0.406255	0.337464	-1.31883	M	Down in Female
A_10_P003508	0.19988	0.513438	-0.877229	0.0490679	1.07711	F	Down in Male
A_10_P003511	1.31153	0.0275993	-0.149905	0.628569	1.46143	F	Up in Female
A_10_P003516	0.68898	0.096585	1.34004	0.038564	-0.651056	M	Up in Male
A_10_P003517	2.59202	0.0211173	2.50589	0.299645	0.0861283	Both	Both
A_10_P003520	-0.987842	0.0195701	0.0234759	0.943783	-1.01132	M	Down in Female
A_10_P003522	1.36621	0.0381888	1.43569	0.0435041	-0.0694828	Both	Both
A_10_P003528	-1.2648	0.010403	1.3452	0.036799	-2.61001	M	Up in Male
A_10_P003531	0.471402	0.390657	1.06942	0.0408322	-0.598019	M	Up in Male
A_10_P003534	-0.714802	0.0683959	-1.67876	0.0255383	0.963957	F	Down in Male
A_10_P003538	-0.903958	0.0815764	1.07548	0.0403486	-1.97944	M	Up in Male
A_10_P003546	-1.19807	0.00907683	2.00743	0.0286061	-3.2055	M	Up in Male
A_10_P003549	-1.48355	0.156033	2.05515	0.031279	-3.53871	M	Up in Male
A_10_P003550	1.0005	0.030895	2.40085	0.0342583	-1.40036	M	Up in Male
A_10_P003551	0.773291	0.0678311	-2.08653	0.029862	2.85982	F	Down in Male
A_10_P003552	-0.926729	0.0230793	0.72426	0.119635	-1.65099	M	Down in Female
A_10_P003554	1.27073	0.00953775	0.693455	0.12598	0.577279	Both	Both
A_10_P003561	0.821009	0.0433245	-1.15903	0.0547211	1.98004	F	Down in Male
A_10_P003562	1.84519	0.00768206	-1.23536	0.0351236	3.08055	F	Up in Female
A_10_P003566	1.44963	0.0105722	-1.1951	0.0342583	2.64473	F	Up in Female
A_10_P003569	-0.192373	0.640818	1.33038	0.0457778	-1.52275	M	Up in Male
A_10_P003584	-0.474434	0.516381	-2.68567	0.0244026	2.21124	F	Down in Male
A_10_P003593	-0.792231	0.168012	1.12841	0.0413179	-1.92064	M	Up in Male
A_10_P003595	-0.060919	0.910775	-1.82573	0.0463181	1.76481	F	Down in Male
A_10_P003598	0.17912	0.733002	-1.72428	0.029862	1.9034	F	Down in Male
A_10_P003601	-6.16196	0.0682833	5.14072	0.0347182	-11.3027	M	Down in Female
A_10_P003607	-1.17875	0.244862	3.06916	0.0244026	-4.2479	M	Up in Male
A_10_P003612	-1.02277	0.0156683	0.793687	0.0889554	-1.81645	M	Down in Female
A_10_P003614	-3.93749	0.00995079	-1.5621	0.0384846	-2.37539	M	Down in Female
A_10_P003616	-8.57577	0.0274192	5.35973	0.1484	-13.9355	M	Down in Female
A_10_P003631	0.982722	0.0176411	-0.111711	0.735447	1.09443	F	Up in Female
A_10_P003632	-0.0906694	0.829998	-1.30393	0.0351401	1.21326	F	Down in Male
A_10_P003635	0.808813	0.253	4.54603	0.0244851	-3.73722	M	Up in Male
A_10_P003638	1.85137	0.0240772	-1.40235	0.0329683	3.25372	F	Up in Female
A_10_P003640	1.34867	0.0578469	3.04265	0.0399685	-1.69398	M	Up in Male
A_10_P003649	1.32102	0.0153213	-0.728103	0.105183	2.04912	F	Up in Female
A_10_P003650	0.86501	0.0312967	0.415137	0.292447	0.449874	Both	Both
A_10_P003653	-0.40906	0.385567	1.37033	0.0404097	-1.77939	M	Up in Male
A_10_P003655	0.487894	0.290993	-1.08131	0.0490279	1.5692	F	Down in Male
A_10_P003659	-0.186633	0.486288	1.43288	0.0351401	-1.61951	M	Up in Male
A_10_P003664	0.119738	0.683748	1.01298	0.0412614	-0.893242	M	Up in Male
A_10_P003668	-0.874376	0.039926	0.562757	0.147896	-1.43713	M	Down in Female
A_10_P003670	-0.908895	0.0304201	-1.94094	0.0311008	1.03204	F	Down in Male
A_10_P003671	0.755079	0.0330467	-0.798472	0.0962486	1.55355	F	Down in Male
A_10_P003673	0.313631	0.493814	-1.85706	0.0348616	2.17069	F	Down in Male
A_10_P003675	-2.51704	0.0126609	0.185443	0.757976	-2.70248	M	Down in Female
A_10_P003685	1.0268	0.0215238	-1.08093	0.160222	2.10773	F	Down in Male
A_10_P003688	0.223353	0.747927	1.09858	0.0440835	-0.875222	M	Up in Male
A_10_P003691	1.22948	0.0417453	2.22835	0.113625	-0.998866	M	Up in Male
A_10_P003693	-1.68666	0.0256215	0.330258	0.355856	-2.01692	M	Down in Female
A_10_P003696	0.0478219	0.914037	-1.48858	0.0493641	1.5364	F	Down in Male
A_10_P003699	-2.15749	0.0057691	0.0958985	0.815224	-2.25339	M	Down in Female
A_10_P003702	-0.346574	0.510287	-2.17692	0.0312392	1.83034	F	Down in Male
A_10_P003706	1.10438	0.0856576	0.992068	0.0479682	0.112309	Both	Both
A_10_P003710	-0.140084	0.814727	1.52314	0.028307	-1.66322	M	Up in Male
A_10_P003721	-0.891566	0.0282697	-0.634882	0.239402	-0.256684	Both	Both
A_10_P003726	0.320598	0.442241	1.36385	0.0313353	-1.04325	M	Up in Male
A_10_P003734	-0.750801	0.0389542	-0.697196	0.363906	-0.0536055	Both	Both
A_10_P003740	0.961358	0.0271832	-0.47989	0.190026	1.44125	F	Up in Female
A_10_P003746	-0.970788	0.248283	-1.11522	0.047922	0.144433	Both	Both
A_10_P003747	0.622038	0.106389	-1.40293	0.0321596	2.02497	F	Down in Male
A_10_P003750	-0.098231	0.70495	-1.10224	0.0495966	1.00401	F	Down in Male
A_10_P003752	0.362828	0.448637	1.21988	0.0360033	-0.857052	M	Up in Male
A_10_P003754	-1.0602	0.255496	-1.52592	0.0270615	0.465713	Both	Both
A_10_P003756	-1.09428	0.0244555	0.672778	0.103886	-1.76705	M	Down in Female
A_10_P003760	1.04056	0.0190839	1.44364	0.0667462	-0.403082	Both	Both
A_10_P003761	-1.45787	0.00810423	0.424411	0.302017	-1.88228	M	Down in Female
A_10_P003762	-1.57605	0.026362	-0.579612	0.285201	-0.996436	M	Down in Female
A_10_P003764	-0.701502	0.175697	-1.5016	0.0313353	0.800097	F	Down in Male
A_10_P003767	-1.13196	0.0146765	0.349339	0.31372	-1.4813	M	Down in Female
A_10_P003774	-1.43579	0.00807449	0.128117	0.735951	-1.5639	M	Down in Female
A_10_P003778	-0.55112	0.130567	-0.972522	0.043157	0.421402	Both	Both
A_10_P003779	-2.06211	0.00575991	0.0720947	0.847074	-2.1342	M	Down in Female
A_10_P003781	-1.01123	0.128384	-2.20689	0.0261416	1.19566	F	Down in Male
A_10_P003782	-1.95109	0.00827859	-0.482797	0.278007	-1.4683	M	Down in Female
A_10_P003783	-1.07034	0.0457735	-1.45449	0.0729315	0.38415	Both	Both
A_10_P003784	1.95384	0.00575991	0.337515	0.521919	1.61632	F	Up in Female
A_10_P003788	-1.90579	0.00772132	0.0539952	0.870848	-1.95978	M	Down in Female
A_10_P003789	-1.46332	0.0207882	0.26613	0.534476	-1.72945	M	Down in Female
A_10_P003790	-0.876372	0.153067	2.11766	0.0303481	-2.99403	M	Up in Male
A_10_P003791	-2.18962	0.00575991	1.20194	0.0621203	-3.39156	M	Down in Female
A_10_P003792	0.486627	0.510981	-3.51971	0.0326472	4.00634	F	Down in Male
A_10_P003797	-2.58154	0.0117402	0.068694	0.861272	-2.65024	M	Down in Female
A_10_P003806	-0.954082	0.0399065	1.65734	0.189066	-2.61143	M	Up in Male
A_10_P003807	-1.39526	0.0124284	-0.723973	0.092071	-0.671289	M	Down in Female
A_10_P003810	-1.75006	0.0057691	1.35253	0.0722663	-3.10259	M	Down in Female
A_10_P003812	-2.63949	0.0287429	2.20154	0.0286061	-4.84103	M	Down in Female
A_10_P003820	0.796045	0.0372988	0.0999659	0.74395	0.696079	F	Up in Female
A_10_P003824	1.97642	0.0153021	1.17291	0.0755336	0.803508	F	Up in Female
A_10_P003829	-0.197105	0.635856	-2.17605	0.0324381	1.97895	F	Down in Male
A_10_P003831	-0.620326	0.726851	6.47744	0.0244026	-7.09777	M	Up in Male
A_10_P003839	-0.303895	0.439806	-1.48835	0.0297495	1.18446	F	Down in Male
A_10_P003840	0.999941	0.0370637	-0.0693465	0.80649	1.06929	F	Up in Female
A_10_P003841	-0.780648	0.0662743	-1.6351	0.0248666	0.854454	F	Down in Male
A_10_P003845	0.217459	0.567243	-1.25867	0.0402356	1.47613	F	Down in Male
A_10_P003852	-2.07679	0.0360064	0.414132	0.306952	-2.49092	M	Down in Female
A_10_P003856	0.778081	0.0401212	-0.0368596	0.913396	0.814941	F	Up in Female
A_10_P003858	0.0634009	0.871094	-1.17684	0.037111	1.24024	F	Down in Male
A_10_P003873	-2.33055	0.040861	2.22518	0.0254606	-4.55573	M	Down in Female
A_10_P003880	-0.978822	0.0240986	0.854859	0.0553982	-1.83368	M	Down in Female
A_10_P003883	2.27964	0.00575991	-2.13884	0.352779	4.41848	F	Up in Female
A_10_P003889	1.15457	0.0282878	0.970156	0.0759835	0.184412	Both	Both
A_10_P003890	0.408874	0.346029	2.02429	0.0410799	-1.61542	M	Up in Male
A_10_P003893	-1.60179	0.0154122	1.07026	0.144001	-2.67205	M	Down in Female
A_10_P003898	-0.699353	0.0439656	0.21213	0.457004	-0.911483	M	Down in Female
A_10_P003899	-3.09913	0.00614117	0.112174	0.886911	-3.2113	M	Down in Female
A_10_P003900	-0.399729	0.43	-0.923553	0.0431878	0.523824	Both	Both
A_10_P003904	-4.41795	0.0340055	4.12532	0.0244026	-8.54327	M	Down in Female
A_10_P003907	-0.98028	0.0345612	1.38957	0.11482	-2.36985	M	Up in Male
A_10_P003909	-1.37974	0.0325637	-1.53585	0.0490679	0.156109	Both	Both
A_10_P003915	-0.172047	0.604831	-1.48096	0.0362378	1.30891	F	Down in Male
A_10_P003916	-0.74216	0.038498	0.306401	0.335825	-1.04856	M	Down in Female
A_10_P003934	-2.22205	0.0187928	0.402395	0.319202	-2.62444	M	Down in Female
A_10_P003936	-0.92053	0.0387056	0.621068	0.213772	-1.5416	M	Down in Female
A_10_P003941	1.53708	0.0588545	2.22373	0.0471833	-0.686646	M	Up in Male
A_10_P003944	0.988933	0.0481082	0.501516	0.179453	0.487417	Both	Both
A_10_P003952	0.707186	0.0396345	-0.0945615	0.761407	0.801747	F	Up in Female
A_10_P003954	0.959676	0.0166855	-0.738655	0.17285	1.69833	F	Up in Female
A_10_P003956	2.36624	0.00575991	0.843839	0.155312	1.5224	F	Up in Female
A_10_P003958	-0.848759	0.0270135	0.405765	0.223164	-1.25452	M	Down in Female
A_10_P003961	-0.304032	0.433526	1.30865	0.0404948	-1.61268	M	Up in Male
A_10_P003965	-2.42634	0.0233989	2.58091	0.0382771	-5.00725	M	Up in Male
A_10_P003966	-1.40515	0.0291634	-0.673306	0.135351	-0.731843	M	Down in Female
A_10_P003969	-3.08406	0.00552986	-1.44877	0.0404948	-1.63529	M	Down in Female
A_10_P003972	-2.25685	0.00707599	-0.0802966	0.87492	-2.17655	M	Down in Female
A_10_P003975	-2.37301	0.00707599	2.0872	0.03502	-4.46021	M	Down in Female
A_10_P003976	-1.36656	0.0149642	-0.356137	0.447549	-1.01042	M	Down in Female
A_10_P003978	-1.6434	0.35	1.23946	0.0435041	-2.88286	M	Down in Female
A_10_P003981	-1.14427	0.0103528	0.895676	0.0469747	-2.03994	M	Down in Female
A_10_P003987	-0.891751	0.0381384	-0.0520023	0.866021	-0.839749	M	Down in Female
A_10_P003990	-1.27297	0.182742	2.46544	0.0248666	-3.73841	M	Up in Male
A_10_P003992	-1.60185	0.0128595	0.525289	0.240937	-2.12714	M	Down in Female
A_10_P003995	0.88345	0.0420346	-0.494266	0.206045	1.37772	F	Up in Female
A_10_P003999	-5.14074	0.0684955	5.42384	0.0380034	-10.5646	M	Up in Male
A_10_P004006	-0.953278	0.0277802	0.433486	0.282748	-1.38676	M	Down in Female
A_10_P004008	1.24639	0.019254	-0.559234	0.22461	1.80562	F	Up in Female
A_10_P004009	0.211195	0.446778	1.59142	0.0312392	-1.38022	M	Up in Male
A_10_P004011	-0.847462	0.0252191	0.864122	0.111986	-1.71158	M	Up in Male
A_10_P004015	0.225506	0.63416	1.07618	0.0345842	-0.850676	M	Up in Male
A_10_P004024	0.810752	0.0376868	0.318865	0.319219	0.491887	Both	Both
A_10_P004026	-1.35782	0.116069	-1.86791	0.0341262	0.510092	Both	Both
A_10_P004027	-1.80694	0.0315114	-0.271081	0.470761	-1.53586	M	Down in Female
A_10_P004028	-1.98133	0.00575991	-0.122126	0.752038	-1.85921	M	Down in Female
A_10_P004050	-0.807133	0.0269253	0.329143	0.368087	-1.13628	M	Down in Female
A_10_P004053	-5.89558	0.0636905	5.49054	0.0277897	-11.3861	M	Down in Female
A_10_P004061	1.31146	0.116652	1.75179	0.0377665	-0.440325	Both	Both
A_10_P004066	-0.739893	0.0419695	-0.568966	0.505631	-0.170928	Both	Both
A_10_P004068	1.2674	0.0179454	-0.849671	0.0874885	2.11707	F	Up in Female
A_10_P004073	-0.714262	0.0350053	-0.0406038	0.914307	-0.673659	M	Down in Female
A_10_P004075	0.0128123	0.977542	-1.65635	0.0341262	1.66917	F	Down in Male
A_10_P004076	-0.259313	0.392614	-1.22142	0.0391492	0.962109	F	Down in Male
A_10_P004079	1.07341	0.0582149	-1.34371	0.0381235	2.41712	F	Down in Male
A_10_P004089	0.22402	0.441174	-0.922934	0.0480755	1.14695	F	Down in Male
A_10_P004091	1.01821	0.0280275	0.192867	0.740394	0.825344	F	Up in Female
A_10_P004092	-0.795882	0.0544744	-1.40688	0.0476503	0.610997	F	Down in Male
A_10_P004100	0.41004	0.210779	-1.63496	0.0417127	2.045	F	Down in Male
A_10_P004101	-0.400761	0.240645	-1.38219	0.048513	0.981431	F	Down in Male
A_10_P004104	1.59883	0.0380511	-1.22283	0.332698	2.82166	F	Up in Female
A_10_P004111	-0.0560519	0.924233	-1.81483	0.0248666	1.75878	F	Down in Male
A_10_P004117	2.52436	0.00783554	-1.00193	0.0735872	3.52629	F	Up in Female
A_10_P004130	-1.72722	0.0482738	0.434336	0.524548	-2.16156	M	Down in Female
A_10_P004135	1.06571	0.0450669	0.385098	0.538968	0.680614	F	Up in Female
A_10_P004138	0.244677	0.632814	-1.77935	0.0347182	2.02403	F	Down in Male
A_10_P004151	1.24838	0.0310246	0.017676	0.967855	1.23071	F	Up in Female
A_10_P004154	1.0576	0.0149212	0.0509858	0.895876	1.00662	F	Up in Female
A_10_P004158	-1.05275	0.0340996	0.980003	0.25061	-2.03275	M	Down in Female
A_10_P004159	0.873224	0.0729089	-1.28351	0.0376021	2.15674	F	Down in Male
A_10_P004173	1.24771	0.0141521	0.238913	0.546885	1.0088	F	Up in Female
A_10_P004177	-0.729819	0.0419971	0.162731	0.774411	-0.892549	M	Down in Female
A_10_P004180	-0.0243819	0.966849	-2.60187	0.0292155	2.57749	F	Down in Male
A_10_P004182	1.17461	0.0290503	0.499862	0.223093	0.674744	F	Up in Female
A_10_P004198	-0.09601	0.786528	-1.9935	0.034936	1.89749	F	Down in Male
A_10_P004203	0.575117	0.348858	-2.0933	0.0313353	2.66842	F	Down in Male
A_10_P004220	1.04015	0.0326377	-0.371781	0.307107	1.41193	F	Up in Female
A_10_P004221	1.29853	0.342048	-2.45414	0.0344909	3.75267	F	Down in Male
A_10_P004225	0.52878	0.127224	-1.52253	0.0491345	2.05131	F	Down in Male
A_10_P004241	-1.32681	0.0177218	-0.221324	0.657961	-1.10548	M	Down in Female
A_10_P004244	-1.0064	0.015165	0.141815	0.711039	-1.14821	M	Down in Female
A_10_P004245	1.46235	0.00866412	1.42687	0.0316986	0.0354799	Both	Both
A_10_P004252	-1.23094	0.00991727	0.0299173	0.92043	-1.26086	M	Down in Female
A_10_P004256	0.172028	0.735011	-1.00498	0.0380034	1.17701	F	Down in Male
A_10_P004258	-0.4734	0.181886	1.34599	0.0341262	-1.81939	M	Up in Male
A_10_P004262	-1.05026	0.0422566	-0.961715	0.0814478	-0.0885457	Both	Both
A_10_P004265	0.2848	0.408388	-1.12159	0.0417128	1.40639	F	Down in Male
A_10_P004266	-1.06511	0.0149692	-0.782335	0.141818	-0.282771	Both	Both
A_10_P004276	0.591095	0.134319	-1.49134	0.0355388	2.08243	F	Down in Male
A_10_P004278	-0.803785	0.0328205	0.893799	0.0871667	-1.69758	M	Up in Male
A_10_P004287	1.65722	0.0179095	0.719087	0.15267	0.938134	F	Up in Female
A_10_P004296	-0.173321	0.511448	-1.85429	0.0269466	1.68097	F	Down in Male
A_10_P004310	1.06281	0.0159058	-0.360351	0.531843	1.42317	F	Up in Female
A_10_P004317	-0.858104	0.0396345	-0.0405655	0.950456	-0.817538	M	Down in Female
A_10_P004324	1.54591	0.00768206	0.0393969	0.929926	1.50651	F	Up in Female
A_10_P004326	1.3996	0.0167751	-1.03546	0.0739016	2.43505	F	Up in Female
A_10_P004330	1.66377	0.153355	-1.15059	0.0355139	2.81437	F	Up in Female
A_10_P004331	-0.671002	0.0635283	1.7702	0.037111	-2.44121	M	Up in Male
A_10_P004335	0.3366	0.303294	-1.41416	0.0457778	1.75076	F	Down in Male
A_10_P004337	-2.99375	0.00575991	0.58256	0.256389	-3.57631	M	Down in Female
A_10_P004338	0.777525	0.0827331	-1.58983	0.0443408	2.36736	F	Down in Male
A_10_P004347	1.01273	0.0540335	-1.34127	0.0460456	2.35399	F	Down in Male
A_10_P004350	-0.672354	0.0454719	-1.36758	0.0351401	0.695222	F	Down in Male
A_10_P004352	0.688508	0.0452775	-0.722479	0.0797508	1.41099	F	Down in Male
A_10_P004353	0.117393	0.785909	-0.886205	0.0459964	1.0036	F	Down in Male
A_10_P004357	0.764322	0.0697099	-1.37372	0.0442153	2.13805	F	Down in Male
A_10_P004364	1.44533	0.00905293	-0.692468	0.0939989	2.13779	F	Up in Female
A_10_P004365	0.777734	0.172071	-1.86175	0.0311008	2.63948	F	Down in Male
A_10_P004367	0.485174	0.219632	-1.51514	0.0327053	2.00031	F	Down in Male
A_10_P004380	-0.967331	0.0340126	-0.492262	0.375693	-0.475069	Both	Both
A_10_P004384	1.09945	0.0258844	-0.205989	0.486838	1.30543	F	Up in Female
A_10_P004386	1.93443	0.00971069	-1.11306	0.0347182	3.04748	F	Up in Female
A_10_P004387	1.10563	0.0200558	-0.997503	0.0409245	2.10313	F	Up in Female
A_10_P004405	-1.09948	0.0477587	-1.04772	0.0570901	-0.0517681	Both	Both
A_10_P004406	1.10479	0.0365922	-0.254399	0.578332	1.35919	F	Up in Female
A_10_P004408	0.950987	0.09347	-1.71815	0.0312064	2.66913	F	Down in Male
A_10_P004410	0.939655	0.0414583	-1.18523	0.0509646	2.12489	F	Down in Male
A_10_P004413	-0.306712	0.618142	-1.45793	0.0398958	1.15121	F	Down in Male
A_10_P004415	0.694527	0.269766	-1.48212	0.0404948	2.17665	F	Down in Male
A_10_P004416	-1.04948	0.193715	1.2056	0.0327053	-2.25508	M	Up in Male
A_10_P004417	-0.642637	0.0564461	-1.74106	0.0438951	1.09843	F	Down in Male
A_10_P004423	-1.23533	0.0411258	-0.496285	0.283776	-0.739041	M	Down in Female
A_10_P004425	1.22552	0.0675302	-1.54888	0.0495825	2.7744	F	Down in Male
A_10_P004434	0.927334	0.0844012	-1.22519	0.0341262	2.15253	F	Down in Male
A_10_P004436	0.73693	0.0369561	-0.00379805	0.993228	0.740728	F	Up in Female
A_10_P004437	0.849747	0.0292576	-0.62514	0.164077	1.47489	F	Up in Female
A_10_P004451	-3.49959	0.0112315	1.45771	0.0591205	-4.95729	M	Down in Female
A_10_P004454	-1.61691	0.0239639	1.00956	0.0797962	-2.62647	M	Down in Female
A_10_P004456	0.693282	0.0378675	0.551697	0.156102	0.141585	Both	Both
A_10_P004463	0.755833	0.0314717	0.713702	0.131862	0.0421311	Both	Both
A_10_P004470	0.365912	0.549817	-1.96827	0.0301914	2.33418	F	Down in Male
A_10_P004480	-2.34606	0.00675653	-1.36417	0.0865321	-0.981894	M	Down in Female
A_10_P004483	-1.33475	0.0123931	0.399001	0.285182	-1.73375	M	Down in Female
A_10_P004484	-1.1627	0.0174995	0.97277	0.0469347	-2.13547	M	Down in Female
A_10_P004486	-1.55422	0.0836736	-1.45457	0.0313353	-0.0996571	Both	Both
A_10_P004492	1.66131	0.0130668	-0.441892	0.226257	2.1032	F	Up in Female
A_10_P004497	1.30435	0.00907683	-0.662052	0.114816	1.9664	F	Up in Female
A_10_P004501	1.1149	0.0183744	0.333351	0.336262	0.781552	F	Up in Female
A_10_P004503	-0.911809	0.0190875	0.885725	0.117381	-1.79753	M	Down in Female
A_10_P004511	-0.408005	0.166911	-1.53265	0.0289594	1.12465	F	Down in Male
A_10_P004513	1.03635	0.0208397	-1.51116	0.0457986	2.54751	F	Down in Male
A_10_P004515	1.32948	0.01117	-0.459484	0.202715	1.78896	F	Up in Female
A_10_P004521	-0.896717	0.0279815	-0.113157	0.770561	-0.78356	M	Down in Female
A_10_P004530	0.978883	0.0453925	-0.813487	0.092071	1.79237	F	Up in Female
A_10_P004531	1.311	0.0101888	-0.537595	0.267206	1.84859	F	Up in Female
A_10_P004532	1.09639	0.0444834	-0.971549	0.13468	2.06794	F	Up in Female
A_10_P004540	1.418	0.0169746	-1.0503	0.0418627	2.4683	F	Up in Female
A_10_P004541	-0.0996756	0.823184	1.24661	0.0399685	-1.34628	M	Up in Male
A_10_P004558	0.883902	0.307028	-2.37547	0.0244026	3.25937	F	Down in Male
A_10_P004574	1.26635	0.0467392	-1.36183	0.0441362	2.62818	F	Down in Male
A_10_P004584	0.810396	0.0248057	-0.0280702	0.936538	0.838466	F	Up in Female
A_10_P004585	-1.80265	0.0128479	1.16273	0.155929	-2.96538	M	Down in Female
A_10_P004586	1.69114	0.0130668	-1.44512	0.0316943	3.13627	F	Up in Female
A_10_P004588	-0.348272	0.707975	1.74502	0.0381639	-2.09329	M	Up in Male
A_10_P004594	1.56275	0.0274192	-0.562083	0.15556	2.12483	F	Up in Female
A_10_P004595	0.699761	0.109763	-1.37972	0.0380064	2.07948	F	Down in Male
A_10_P004599	0.675565	0.149093	1.53604	0.0386157	-0.860474	M	Up in Male
A_10_P004620	0.548339	0.114946	-1.3722	0.0383316	1.92054	F	Down in Male
A_10_P004623	-1.37388	0.0109986	1.47448	0.0313353	-2.84836	M	Up in Male
A_10_P004632	-0.789636	0.0780475	-2.11081	0.0244026	1.32117	F	Down in Male
A_10_P004640	1.36053	0.0111501	-1.4738	0.0503323	2.83432	F	Down in Male
A_10_P004643	0.906535	0.0299099	-0.575224	0.14539	1.48176	F	Up in Female
A_10_P004663	0.861065	0.0344694	0.561919	0.135666	0.299146	Both	Both
A_10_P004665	-1.3926	0.031576	-0.754821	0.116594	-0.637782	M	Down in Female
A_10_P004667	-2.13316	0.013532	-0.999876	0.354166	-1.13328	M	Down in Female
A_10_P004697	-1.28063	0.0207187	-0.256501	0.621796	-1.02413	M	Down in Female
A_10_P004698	1.86538	0.00751919	0.721223	0.445222	1.14415	F	Up in Female
A_10_P004699	-0.0325041	0.921074	1.26168	0.0341262	-1.29418	M	Up in Male
A_10_P004703	-0.777045	0.0281324	-0.460342	0.224312	-0.316703	Both	Both
A_10_P004709	-1.1262	0.0314717	1.09022	0.0631464	-2.21641	M	Down in Female
A_10_P004711	1.22678	0.0299898	-0.421331	0.282764	1.64812	F	Up in Female
A_10_P004714	0.77677	0.029231	0.117558	0.725051	0.659211	F	Up in Female
A_10_P004715	-0.856439	0.0683364	1.74954	0.0313802	-2.60598	M	Up in Male
A_10_P004716	-0.413111	0.203721	1.25031	0.047293	-1.66342	M	Up in Male
A_10_P004717	0.492776	0.275607	-1.44697	0.0412546	1.93975	F	Down in Male
A_10_P004718	0.416077	0.359734	-2.54822	0.0244026	2.96429	F	Down in Male
A_10_P004720	0.492663	0.29141	-1.24075	0.0467549	1.73342	F	Down in Male
A_10_P004739	2.57991	0.00575991	1.52244	0.0277897	1.05747	F	Up in Female
A_10_P004747	0.828314	0.102579	-2.09765	0.0311008	2.92596	F	Down in Male
A_10_P004749	-0.460123	0.241928	1.26099	0.0360313	-1.72111	M	Up in Male
A_10_P004757	-0.723831	0.168812	1.3577	0.0286061	-2.08153	M	Up in Male
A_10_P004758	-0.494087	0.411716	-1.31783	0.0324468	0.823745	F	Down in Male
A_10_P004761	0.963176	0.0160786	-0.60917	0.186293	1.57235	F	Up in Female
A_10_P004768	-1.99609	0.0308012	-0.0799383	0.798041	-1.91616	M	Down in Female
A_10_P004771	1.05736	0.051204	-1.41425	0.0469067	2.47161	F	Down in Male
A_10_P004780	-1.06091	0.0357992	-0.523213	0.276747	-0.537699	Both	Both
A_10_P004782	-1.05807	0.0221371	0.569121	0.290538	-1.62719	M	Down in Female
A_10_P004793	0.334355	0.621176	1.94951	0.0316943	-1.61516	M	Up in Male
A_10_P004806	1.21365	0.0181092	-1.24545	0.0388877	2.45909	F	Down in Male
A_10_P004808	-2.22367	0.010281	-0.343728	0.527846	-1.87994	M	Down in Female
A_10_P004809	-2.11385	0.00707599	-0.518388	0.481332	-1.59546	M	Down in Female
A_10_P004823	0.830015	0.0808541	-1.45253	0.0317858	2.28255	F	Down in Male
A_10_P004825	0.126715	0.899543	-2.40831	0.0246132	2.53502	F	Down in Male
A_10_P004832	-0.491977	0.236031	-1.01875	0.0410799	0.526769	Both	Both
A_10_P004840	0.161924	0.611302	-1.12682	0.0475317	1.28874	F	Down in Male
A_10_P004844	0.357515	0.58099	-2.60986	0.0244026	2.96737	F	Down in Male
A_10_P004853	-2.25586	0.00631508	0.342425	0.880056	-2.59828	M	Down in Female
A_10_P004872	-0.756674	0.0400775	-0.115191	0.742383	-0.641483	M	Down in Female
A_10_P004877	0.961506	0.0322085	-0.335033	0.300383	1.29654	F	Up in Female
A_10_P004892	1.27857	0.0310577	-0.138704	0.799662	1.41727	F	Up in Female
A_10_P004900	-4.16076	0.00915702	-0.984427	0.048513	-3.17633	M	Down in Female
A_10_P004905	-2.87139	0.00704643	-0.417725	0.363886	-2.45366	M	Down in Female
A_10_P004911	0.332092	0.354327	1.14061	0.0445971	-0.808523	M	Up in Male
A_10_P004920	-0.595007	0.47451	1.88394	0.0312064	-2.47894	M	Up in Male
A_10_P004931	1.63811	0.0278108	-0.794311	0.0749053	2.43243	F	Up in Female
A_10_P004952	0.88509	0.0293865	-0.749823	0.168769	1.63491	F	Up in Female
A_10_P004957	0.840934	0.0259043	-1.06601	0.0775003	1.90695	F	Down in Male
A_10_P004959	0.329461	0.433892	-1.68359	0.0432128	2.01305	F	Down in Male
A_10_P004969	1.24235	0.0274123	-0.461537	0.489854	1.70389	F	Up in Female
A_10_P004987	0.209478	0.561962	-1.43055	0.0358312	1.64002	F	Down in Male
A_10_P004989	-0.782892	0.0301493	0.857362	0.105093	-1.64025	M	Up in Male
A_10_P004990	0.893793	0.0951613	-2.2186	0.0248666	3.11239	F	Down in Male
A_10_P004994	1.95859	0.022702	-1.93924	0.0312064	3.89783	F	Up in Female
A_10_P004995	-1.34927	0.0450728	0.765665	0.087608	-2.11493	M	Down in Female
A_10_P004999	0.845787	0.0222635	1.11704	0.128466	-0.271255	Both	Both
A_10_P005000	-2.00033	0.00575991	-0.45307	0.216566	-1.54726	M	Down in Female
A_10_P005004	2.12624	0.00737247	-0.206442	0.748479	2.33268	F	Up in Female
A_10_P005009	-1.40554	0.0201195	0.397566	0.307181	-1.80311	M	Down in Female
A_10_P005011	0.1043	0.844939	-1.41315	0.0447162	1.51745	F	Down in Male
A_10_P005017	-1.18508	0.0150417	0.869941	0.0635679	-2.05502	M	Down in Female
A_10_P005023	-1.5332	0.00915702	-0.699986	0.165285	-0.833218	M	Down in Female
A_10_P005025	0.118969	0.646113	1.30399	0.0344909	-1.18502	M	Up in Male
A_10_P005033	1.64853	0.00993301	-0.247261	0.579793	1.89579	F	Up in Female
A_10_P005036	-1.48093	0.00772132	-0.550971	0.156802	-0.92996	M	Down in Female
A_10_P005039	0.98255	0.0319003	-1.56265	0.0447077	2.5452	F	Down in Male
A_10_P005040	-0.604064	0.0768319	1.06572	0.0476503	-1.66978	M	Up in Male
A_10_P005042	-0.905314	0.0209976	-0.621073	0.281491	-0.284242	Both	Both
A_10_P005044	1.50898	0.0157814	-1.31888	0.0567532	2.82786	F	Up in Female
A_10_P005055	-1.31273	0.116118	1.651	0.0351401	-2.96372	M	Up in Male
A_10_P005064	0.310892	0.47105	-0.900831	0.0426647	1.21172	F	Down in Male
A_10_P005067	0.812784	0.0293684	-0.542392	0.287705	1.35518	F	Up in Female
A_10_P005069	-0.26099	0.536875	-1.33411	0.048513	1.07312	F	Down in Male
A_10_P005071	1.26866	0.0365596	0.43928	0.252643	0.829385	F	Up in Female
A_10_P005072	-0.953274	0.0208213	1.34418	0.0404097	-2.29745	M	Up in Male
A_10_P005076	0.133604	0.763566	1.08643	0.0348598	-0.952821	M	Up in Male
A_10_P005081	0.729593	0.0428438	-0.569604	0.27048	1.2992	F	Up in Female
A_10_P005100	-0.812655	0.0478911	-0.524481	0.175248	-0.288174	Both	Both
A_10_P005108	-1.0716	0.036495	-1.22399	0.0325635	0.152392	Both	Both
A_10_P005114	0.853813	0.0395613	0.1482	0.807934	0.705614	F	Up in Female
A_10_P005115	-0.338366	0.369128	-1.51039	0.0355673	1.17203	F	Down in Male
A_10_P005118	0.660681	0.127011	-1.24641	0.0483797	1.90709	F	Down in Male
A_10_P005122	0.949284	0.251049	1.30358	0.0356827	-0.354295	Both	Both
A_10_P005129	1.62538	0.00841754	-1.41929	0.0749812	3.04467	F	Up in Female
A_10_P005130	-0.452308	0.398344	1.93938	0.0244026	-2.39168	M	Up in Male
A_10_P005136	1.8715	0.0057691	0.180132	0.640121	1.69137	F	Up in Female
A_10_P005145	-0.85131	0.024105	0.164028	0.674395	-1.01534	M	Down in Female
A_10_P005150	0.903227	0.0293025	0.598392	0.142385	0.304834	Both	Both
A_10_P005152	-1.68464	0.142915	-3.55111	0.0244026	1.86647	F	Down in Male
A_10_P005160	-0.723541	0.0352622	-2.12456	0.0244026	1.40102	F	Down in Male
A_10_P005161	-0.817377	0.0287526	0.705623	0.288065	-1.523	M	Down in Female
A_10_P005166	-2.21802	0.00575991	-2.17728	0.0244026	-0.0407387	Both	Both
A_10_P005170	-0.618504	0.206813	1.08376	0.0396572	-1.70227	M	Up in Male
A_10_P005187	-0.967881	0.0247146	1.16715	0.253371	-2.13503	M	Up in Male
A_10_P005192	0.987333	0.0271832	-1.37873	0.0510542	2.36606	F	Down in Male
A_10_P005195	1.04705	0.0310877	-1.82285	0.0341262	2.86991	F	Down in Male
A_10_P005230	-1.60726	0.00937816	-0.00752258	0.989489	-1.59974	M	Down in Female
A_10_P005232	-1.36969	0.0078761	0.0879789	0.847074	-1.45767	M	Down in Female
A_10_P005237	-1.2894	0.0238948	-0.282069	0.313894	-1.00733	M	Down in Female
A_10_P005238	1.77898	0.0112584	0.242878	0.506366	1.53611	F	Up in Female
A_10_P005239	-0.106467	0.8123	-1.22109	0.0424833	1.11462	F	Down in Male
A_10_P005240	-1.44434	0.0140852	0.315554	0.687185	-1.75989	M	Down in Female
A_10_P005244	-7.05366	0.0444834	5.51562	0.0530295	-12.5693	M	Down in Female
A_10_P005245	-7.126	0.0876199	5.59663	0.0452205	-12.7226	M	Down in Female
A_10_P005247	1.5368	0.0195163	-1.55871	0.0248666	3.0955	F	Down in Male
A_10_P005250	0.803344	0.0487471	-0.762865	0.103144	1.56621	F	Up in Female
A_10_P005254	0.0416222	0.916076	-3.1172	0.0396572	3.15882	F	Down in Male
A_10_P005261	-0.7986	0.127454	1.74167	0.0437525	-2.54026	M	Up in Male
A_10_P005279	1.29037	0.031576	-0.111854	0.709479	1.40222	F	Up in Female
A_10_P005289	-6.93099	0.0116448	4.54657	0.131784	-11.4776	M	Down in Female
A_10_P005294	-1.56908	0.012543	-0.244835	0.396752	-1.32424	M	Down in Female
A_10_P005295	-1.41059	0.0286808	1.32601	0.0940745	-2.7366	M	Down in Female
A_10_P005305	0.851665	0.0223913	0.077573	0.824307	0.774092	F	Up in Female
A_10_P005309	0.753577	0.0328956	-0.590166	0.112934	1.34374	F	Up in Female
A_10_P005312	-1.7884	0.02073	0.70736	0.266212	-2.49576	M	Down in Female
A_10_P005313	-3.64326	0.0085203	-1.6562	0.029862	-1.98706	M	Down in Female
A_10_P005340	0.364093	0.432854	-1.58522	0.0427109	1.94931	F	Down in Male
A_10_P005348	1.27894	0.0317168	-1.78226	0.0352043	3.0612	F	Down in Male
A_10_P005352	-0.547054	0.27448	-1.25804	0.0341262	0.710988	F	Down in Male
A_10_P005353	-2.69272	0.0389936	-0.980005	0.270647	-1.71271	M	Down in Female
A_10_P005357	1.05205	0.0259884	2.84144	0.0244026	-1.78938	M	Up in Male
A_10_P005362	-0.970341	0.0162066	-0.639171	0.276539	-0.33117	Both	Both
A_10_P005385	-2.25685	0.0189425	0.511362	0.280666	-2.76822	M	Down in Female
A_10_P005389	-0.893036	0.442719	1.74922	0.0443408	-2.64226	M	Up in Male
A_10_P005403	1.45296	0.0123931	-0.783303	0.148208	2.23627	F	Up in Female
A_10_P005410	-0.806477	0.0460194	0.464575	0.269386	-1.27105	M	Down in Female
A_10_P005424	0.259025	0.394816	-1.15114	0.048513	1.41017	F	Down in Male
A_10_P005425	-0.6607	0.185352	-1.51032	0.0374789	0.849622	F	Down in Male
A_10_P005431	1.20651	0.0215483	-0.994538	0.0459289	2.20104	F	Up in Female
A_10_P005433	-4.24681	0.191383	4.55246	0.028307	-8.79927	M	Up in Male
A_10_P005440	-1.24919	0.0150108	0.577083	0.105026	-1.82627	M	Down in Female
A_10_P005441	0.200722	0.572508	-1.84063	0.0316993	2.04135	F	Down in Male
A_10_P005445	-1.0372	0.0239529	0.162752	0.58027	-1.19996	M	Down in Female
A_10_P005448	-1.42836	0.00737937	0.0397526	0.911268	-1.46811	M	Down in Female
A_10_P005453	1.78394	0.0136653	-0.157292	0.850566	1.94123	F	Up in Female
A_10_P005455	1.82316	0.0440513	0.0418927	0.933959	1.78127	F	Up in Female
A_10_P005462	1.63546	0.00839154	-0.989288	0.0571577	2.62475	F	Up in Female
A_10_P005467	0.36093	0.485163	-1.36175	0.0311008	1.72268	F	Down in Male
A_10_P005474	-0.775872	0.0365922	-0.0741081	0.853704	-0.701764	M	Down in Female
A_10_P005477	0.836382	0.156459	1.18545	0.0343395	-0.349067	Both	Both
A_10_P005480	0.95193	0.045197	-0.955175	0.0474793	1.90711	F	Down in Male
A_10_P005485	-0.484683	0.26962	-1.63941	0.0322106	1.15472	F	Down in Male
A_10_P005490	1.02748	0.0391027	-0.948787	0.0612527	1.97627	F	Up in Female
A_10_P005498	1.41551	0.00849609	0.00324018	0.994453	1.41227	F	Up in Female
A_10_P005507	1.47856	0.00915702	1.10386	0.0799109	0.374701	Both	Both
A_10_P005512	-0.773266	0.0292576	0.04852	0.870759	-0.821786	M	Down in Female
A_10_P005519	0.204922	0.470914	1.59608	0.0303481	-1.39116	M	Up in Male
A_10_P005521	1.33912	0.0363344	1.54822	0.186391	-0.209106	Both	Both
A_10_P005524	0.731235	0.101779	1.3481	0.0393361	-0.616862	M	Up in Male
A_10_P005526	-0.426656	0.170582	2.41315	0.0373418	-2.83981	M	Up in Male
A_10_P005532	-0.941198	0.0312452	1.36844	0.115222	-2.30963	M	Up in Male
A_10_P005535	0.710975	0.183988	-2.25471	0.0274707	2.96569	F	Down in Male
A_10_P005546	0.184247	0.495777	1.71459	0.0248666	-1.53035	M	Up in Male
A_10_P005550	1.03226	0.013912	0.784742	0.135381	0.247518	Both	Both
A_10_P005551	5.35155	0.00552986	3.61341	0.0340144	1.73815	F	Up in Female
A_10_P005552	0.207593	0.713141	1.62291	0.0469067	-1.41532	M	Up in Male
A_10_P005564	1.33341	0.00984896	-0.0286446	0.943816	1.36205	F	Up in Female
A_10_P005566	0.695905	0.0416215	0.819281	0.0865776	-0.123376	Both	Both
A_10_P005567	-1.49606	0.0115206	0.0120398	0.982694	-1.5081	M	Down in Female
A_10_P005572	-0.0270848	0.969833	1.73443	0.0482032	-1.76151	M	Up in Male
A_10_P005573	1.44408	0.016415	0.0434481	0.957751	1.40063	F	Up in Female
A_10_P005576	-0.86361	0.0200775	1.16877	0.0364129	-2.03238	M	Up in Male
A_10_P005586	1.41246	0.0104289	0.198182	0.489048	1.21428	F	Up in Female
A_10_P005610	-1.1429	0.0320388	1.86735	0.0810525	-3.01025	M	Up in Male
A_10_P005615	-1.21227	0.0111786	0.532814	0.153333	-1.74508	M	Down in Female
A_10_P005630	1.25031	0.0155349	-1.15106	0.0382771	2.40137	F	Up in Female
A_10_P005633	-0.0706396	0.825731	1.65291	0.0355673	-1.72355	M	Up in Male
A_10_P005638	1.2687	0.0320388	-0.38768	0.296772	1.65638	F	Up in Female
A_10_P005643	1.53577	0.0312238	0.589814	0.20539	0.945955	F	Up in Female
A_10_P005645	-0.899123	0.0365205	-0.543128	0.275897	-0.355995	Both	Both
A_10_P005646	0.168281	0.837508	-1.43829	0.0450615	1.60657	F	Down in Male
A_10_P005650	-1.5944	0.00635827	0.369403	0.303548	-1.9638	M	Down in Female
A_10_P005651	0.432266	0.358728	-1.42374	0.0396572	1.856	F	Down in Male
A_10_P005656	-2.03332	0.0204963	1.72084	0.041173	-3.75416	M	Down in Female
A_10_P005659	-0.686206	0.0494356	-1.04128	0.16937	0.355073	Both	Both
A_10_P005663	-2.21285	0.015551	-1.22104	0.034936	-0.991808	M	Down in Female
A_10_P005673	-1.28625	0.0314717	0.759599	0.154424	-2.04585	M	Down in Female
A_10_P005675	-0.995866	0.0443337	-0.492222	0.215367	-0.503644	Both	Both
[truncated: 4,485 more rows]

## Sheet: Suppl table 4. turtle
ID	logFC.x	adj.P.Val.x	logFC.y	adj.P.Val.y	S-value	pattern	ExpressionChange	Gene_name
[truncated: 4,330 more rows]

[truncated: 2 more sheets: Suppl. table 5. chicken, Suppl table 6. mouse]
